# Supplementary material for: Defining the landscape of metabolic dysregulations in cancer metastasis
Source: Clin Exp Metastasis. 2021 Dec 18;39(2):345–62. doi: 10.1007/s10585-021-10140-9 (PMC8971193; doi:10.1007/s10585-021-10140-9)
Supplement: Supplementary file 6 — Metabolomics data. Supplementary file6 (XLSX 216 kb) [file 10585_2021_10140_MOESM6_ESM.xlsx]

## Sheet: Cells
				SAMPLE_ID	4883543	4883544	4883545	4883546	4883547	4883548	4883561	4883562	4883563	4883564	4883565	4883566	4883567	4883568	4883569	4883570	4883571	4883572	4883591	4883592	4883593	4883594	4883595	4883596	4883597	4883598	4883599	4883600	4883601	4883602	4883603	4883604	4883605	4883606	4883607	4883608	4883609	4883610	4883611
				CLIENT_IDENTIFIER	F112	F122	F132	F312	F322	F332	J112	J122	J132	J212	J222	J232	K112	K122	K132	K212	K222	K232	P112	P122	P132	P212	P222	P232	Q112	Q122	Q132	Q312	Q322	Q332	AR112	AR122	AR132	AR212	AR222	AR232	AR312	AR322	AR332
				Protein content	9.47775	8.90586	8.76131	11.6585	11.1117	10.9295	10.0874	8.84301	8.72989	8.05744	8.05744	8.46594	9.89882	9.81083	10.4267	9.38977	9.53431	9.60344	9.64744	9.89253	9.81712	9.18866	10.1188	9.43062	8.70327	8.52024	8.88075	8.30948	9.65724	9.49085	7.26123	7.62729	7.9157	9.23017	9.62951	10.9384	10.7831	10.3228	9.36883
BIOCHEMICAL	SUPER_PATHWAY	SUB_PATHWAY	KEGG	Cell line	MDA-MB-231	MDA-MB-231	MDA-MB-231	MDA-MB-231	MDA-MB-231	MDA-MB-231	BT549	BT549	BT549	BT549	BT549	BT549	HCC1143	HCC1143	HCC1143	HCC1143	HCC1143	HCC1143	MDA-MB-436	MDA-MB-436	MDA-MB-436	MDA-MB-436	MDA-MB-436	MDA-MB-436	MDA-MB-468	MDA-MB-468	MDA-MB-468	MDA-MB-468	MDA-MB-468	MDA-MB-468	hTERT-HME1	hTERT-HME1	hTERT-HME1	hTERT-HME1	hTERT-HME1	hTERT-HME1	hTERT-HME1	hTERT-HME1	hTERT-HME1
(N(1) + N(8))-acetylspermidine	Amino Acid	Polyamine Metabolism			8821480	8185932	9234609	11057130	12524974	12790624	34410064	29062986	34840476	25857352	25715652	24274236	9080142	9398052	10232628	7916012	8040605	8504198	9863733	9805044	9963476	9521920	9671040	9426606	30917724	29946838	30599264	27035608	28081978	29008588	40783280	41609312	46862308	128779504	116220384	107081080	73625648	72340352	78033024
12-dilinoleoyl-GPE (18:2/18:2)*	Lipid	Phosphatidylethanolamine (PE)		HMDB09093	NA	NA	NA	NA	NA	NA	NA	NA	NA	83760	107383	NA	NA	NA	NA	NA	NA	NA	362298	235985	307916	369036	624874	454026	210473	158371	NA	221890	365280	NA	599830	471033	299547	908998	NA	NA	775046	801581	1231786
12-dioleoyl-GPC (18:1/18:1)	Lipid	Phosphatidylcholine (PC)			95914840	87593184	72759480	100472376	77769296	45414008	193804864	187907712	146502128	253440912	245352656	262345536	44255944	35926440	28424512	43932016	42014808	35752256	123917736	149793232	168457168	133019192	184162464	166402848	115963768	81491488	83506352	143105952	165013056	75684776	160263872	124619144	117600048	191792480	228343520	272925888	187433328	263607184	230995216
12-dioleoyl-GPE (18:1/18:1)	Lipid	Phosphatidylethanolamine (PE)			9622289	8310635	8911854	10804874	7965093	5287757	42742284	42872044	33616752	57012328	55866644	62831608	2565793	2509334	2367720	4573313	4253551	3609008	26832392	36695636	43835412	28210448	45860200	39857060	40751608	30805476	26587132	55005776	68154144	23162424	91662640	73819704	68172032	107813040	128874512	158821024	106570480	150087184	133519152
12-dioleoyl-GPI (18:1/18:1)	Lipid	Phosphatidylinositol (PI)		HMDB09837	611325	486515	335952	536586	385814	284032	1737212	2254167	1745477	2280537	2288623	2267358	183132	206211	162385	227781	151742	206185	918266	1330222	1194651	1090187	1435990	1578409	1355374	1024842	997784	1079473	1251979	698045	2765497	2018481	1549198	2878944	2841720	2353574	1919591	2689756	2216692
12-dipalmitoleoyl-GPC (16:1/16:1)*	Lipid	Phosphatidylcholine (PC)			4011263	4083523	2784737	3871285	3666393	2219032	7217194	6523503	5399831	11482147	8964597	9190810	8728125	7113977	5364204	4342238	5261954	4103946	9393014	7618437	7773211	8906260	8806265	8091976	7060998	5995991	6405758	8537955	8640240	7188210	72023856	50396836	48198904	74360912	72216264	75008280	80852704	75687776	72263656
12-dipalmitoleoyl-GPE (16:1/16:1)*	Lipid	Phosphatidylethanolamine (PE)		HMDB05342	NA	NA	NA	NA	NA	NA	275297	270001	201496	268547	262315	328042	NA	NA	NA	NA	NA	NA	362202	373731	482075	346056	438475	398892	341869	274849	288218	340999	473998	284570	4085625	3117621	3040071	4839002	4838656	5617184	4872685	5864704	5401522
12-dipalmitoyl-GPC (16:0/16:0)	Lipid	Phosphatidylcholine (PC)		HMDB00564	18031860	16254327	16434391	18131604	15053449	11192845	78980040	83849344	65897784	86785512	83983224	96707896	28172698	22961380	21707198	41477620	37788952	33050090	46649936	65171984	73887048	49235464	79502624	77782536	49155864	36878768	39173480	67270552	81797328	34367660	38219096	30629460	31667190	42140752	50530320	59900600	44401136	67614704	61305692
12-dipalmitoyl-GPE (16:0/16:0)*	Lipid	Phosphatidylethanolamine (PE)		HMDB08923	NA	NA	NA	NA	NA	NA	1042923	1315522	1008808	1206159	1264656	1643019	NA	NA	NA	NA	NA	NA	NA	166453	170552	NA	182862	170597	209415	164160	120223	334990	557041	102872	949971	590826	777607	1080864	1202346	1675345	908122	1566763	1409342
12-distearoyl-GPG (18:0/18:0)	Lipid	Phosphatidylglycerol (PG)			1676610	1388885	1747361	1371615	998464	864640	434382	506975	361647	487064	479664	517749	252623	NA	NA	570373	644168	939511	261574	593117	687944	695246	1191197	1847338	293628	329737	374627	309408	NA	NA	419974	NA	NA	NA	NA	NA	NA	NA	NA
1-(1-enyl-oleoyl)-2-oleoyl-GPE (P-18:1/18:1)*	Lipid	Lysoplasmalogen		HMDB11441	519950	226358	492138	693562	341215	154002	3100861	2966944	2419119	4345282	4141705	4864297	465363	347829	418279	1147592	929572	830560	2090566	3274934	3579328	2604772	4241309	3551103	4494352	3672034	3016577	6431781	7614449	2279911	20989008	15877688	15193812	26651250	30759722	38551000	22733564	32577192	27954418
1-(1-enyl-oleoyl)-GPE (P-18:1)*	Lipid	Lysoplasmalogen			666199	881602	764872	784592	1025101	630557	392845	327747	379258	498604	329129	595268	949546	1034636	1211812	1141196	1047837	766213	637803	749315	522354	588167	455134	487326	750188	797310	921022	939573	830333	923158	1141830	624471	1053852	855427	725174	830094	771563	812689	1046781
1-(1-enyl-palmitoyl)-2-arachidonoyl-GPC (P-16:0/20:4)*	Lipid	Plasmalogen		HMDB11220	1262062	1165031	853213	1251954	896426	436697	2513756	2639410	1705365	3193121	3180010	3368093	7643640	6250377	4369253	5913540	5874702	4830782	2769088	2987575	3628035	3607411	4594424	4550880	3043221	2726663	2692154	4333065	4993442	2567097	NA	NA	NA	NA	NA	NA	NA	NA	NA
1-(1-enyl-palmitoyl)-2-arachidonoyl-GPE (P-16:0/20:4)*	Lipid	Plasmalogen		HMDB11352	7227263	5766460	6401529	7831953	5810421	3850491	12443425	12456574	10273539	17872640	18476780	19369990	7250452	6733463	6304062	11850118	9572395	9276147	18039392	23773896	28414270	19942810	30817712	27175660	22127074	17454474	16138393	33092894	41702656	15557529	3090433	2394311	2000724	3693886	4460689	7367209	3730233	7464457	4552612
1-(1-enyl-palmitoyl)-2-linoleoyl-GPC (P-16:0/18:2)*	Lipid	Plasmalogen		HMDB11211	NA	NA	103407	158207	135322	72875	497377	517441	242597	561716	477415	725806	719790	608242	533927	603920	591102	535844	487429	688330	746187	718894	1111213	881829	1292153	909543	728487	1744033	2177284	834993	NA	195883	NA	NA	NA	NA	239408	NA	NA
1-(1-enyl-palmitoyl)-2-linoleoyl-GPE (P-16:0/18:2)*	Lipid	Plasmalogen		HMDB11343	NA	NA	NA	85522	NA	NA	228675	358265	154843	282474	491007	469998	NA	NA	NA	NA	NA	NA	503562	669688	1121201	703622	1102466	1186078	1334137	1140076	1173619	2615901	2859885	699213	5506284	3734558	3837327	6724415	7106465	9366933	6394621	9110899	8502725
1-(1-enyl-palmitoyl)-2-oleoyl-GPC (P-16:0/18:1)*	Lipid	Plasmalogen			1335556	971234	1108164	1806894	1144642	523943	4468446	5214075	3326736	6336036	6321678	6883114	3910825	3247505	2785521	5199746	4851805	4010016	3182337	4768967	5688104	3982076	6649731	6431278	7381273	5410161	5269673	9856400	12848038	4322515	1831084	1521263	1221082	2344966	3141746	4186064	1655200	3082741	2479507
1-(1-enyl-palmitoyl)-2-oleoyl-GPE (P-16:0/18:1)*	Lipid	Plasmalogen		HMDB11342	1311367	1012787	1314155	1745095	1317968	895679	4751181	4963021	4007915	6361920	6429248	7301095	1233981	1238127	1424330	3464447	2849677	2609157	5197852	7362572	9343174	5827382	9082506	8320504	14932314	11434976	9647232	21064626	26052416	7817646	34509136	26831732	26002964	45596512	53207232	66532600	38066076	53906272	48677904
1-(1-enyl-palmitoyl)-2-palmitoleoyl-GPC (P-16:0/16:1)*	Lipid	Plasmalogen		HMDB11207	406422	343713	288307	612459	273210	171360	791249	919029	526064	1315500	1211457	1254510	3581584	2839768	2043058	2492068	2546771	1935574	1390918	1480787	1822221	1533682	2177094	2140002	2663293	1710291	1673149	3234542	3840845	1646559	1026325	678843	519366	1136169	1227884	1859886	891205	1534118	1240638
1-(1-enyl-palmitoyl)-2-palmitoyl-GPC (P-16:0/16:0)*	Lipid	Plasmalogen		HMDB11206	595183	474810	682679	854823	581655	391380	1681904	2133404	1487430	2213360	2135981	2526472	2739521	2403253	2457917	5647297	4976982	4337987	2242320	3854720	4386119	3028180	5587819	5738979	4691319	3573621	3463547	6746606	9152908	2934948	583807	502567	436335	655253	781184	1163559	536374	1173418	899126
1-(1-enyl-palmitoyl)-GPE (P-16:0)*	Lipid	Lysoplasmalogen			1618580	1749215	1716489	2089990	2573794	1953233	415511	427307	506126	590680	376845	746849	2665873	2811420	2994437	2862274	2769407	2269638	2355799	2134207	1752880	2157157	1635072	1734804	1947276	2670096	3259636	3501440	2636920	2961884	1321748	806799	1205446	1059670	944827	1018374	1360508	1025288	1301002
1-(1-enyl-stearoyl)-2-arachidonoyl-GPE (P-18:0/20:4)*	Lipid	Plasmalogen		HMDB05779	22023402	16719505	21852958	23994064	17243726	12115104	7988259	9301986	7528341	12240066	12883420	14278489	2003833	2084749	2549520	6989664	6225484	5726805	13552363	18188948	21221250	14724137	22469632	19628108	3601254	2831393	2422008	6066800	7455446	2207271	1300718	1644734	912992	1685101	1775480	3526076	1544140	1760106	1906850
1-(1-enyl-stearoyl)-2-oleoyl-GPE (P-18:0/18:1)	Lipid	Plasmalogen		HMDB11375	2049705	1308269	2894652	3450475	2251706	1747375	1344438	1788108	978320	1836996	1609421	1970169	NA	NA	NA	624985	633291	179456	2165722	3310987	4044135	2446185	4332753	3614523	1146560	351715	NA	1366361	1841597	NA	10769881	7849001	7991936	13023044	14603701	19761444	10158408	16192926	13389830
1-(1-enyl-stearoyl)-GPE (P-18:0)*	Lipid	Lysoplasmalogen			5172089	7826586	5124859	6246475	6628680	4402051	173397	193000	198704	394850	205156	402386	1188448	1139149	1214921	1270821	1230554	740936	1253587	857320	756145	984890	674660	712962	284665	373749	456677	503328	392614	444940	461691	175275	406912	314275	298374	320943	344961	311817	392586
1-arachidonoyl-GPC (20:4n6)*	Lipid	Lysophospholipid	C05208	HMDB10395	813248	704498	647412	1055665	877483	749950	531684	337620	340048	403054	352292	413748	1278434	1407710	1946633	1281851	1491909	1188594	860109	878647	834513	1194697	1738903	2117724	511033	487338	477633	691312	727078	611426	NA	NA	NA	NA	NA	NA	NA	NA	NA
1-arachidonoyl-GPE (20:4n6)*	Lipid	Lysophospholipid		HMDB11517	4783630	7023258	5054463	7596646	7050841	6422573	1020535	1493673	1658807	2557716	2136958	3616116	6661523	6591789	11135557	8830694	7421409	6309597	9788317	11857832	6674472	10112368	9113137	10273324	6133923	6673991	8764845	9871567	9051786	8764432	1054421	583068	1201911	988716	986162	1061861	905472	1062198	976073
1-arachidonoyl-GPI (20:4)*	Lipid	Lysophospholipid		HMDB61690	517744	604932	545274	467887	541346	495781	276572	290803	390362	258837	212187	299939	359645	456859	434520	460217	333615	438088	270016	379242	206465	307422	230025	215520	197014	183711	164873	193218	167145	154165	NA	NA	NA	NA	NA	NA	NA	72904	41215
1-carboxyethylisoleucine	Amino Acid	Leucine, Isoleucine and Valine Metabolism			NA	32189	45809	NA	60125	39653	381838	317507	352348	208760	265960	233252	163606	206137	193468	156691	177445	182789	193587	201826	197902	134049	143907	129906	254925	231729	267949	329043	249272	323636	367559	384928	421234	443613	460237	434000	513547	436660	466453
1-carboxyethylleucine	Amino Acid	Leucine, Isoleucine and Valine Metabolism			NA	18643	25238	NA	NA	NA	236021	227358	272000	171342	193313	191918	112380	115487	110270	76043	88380	75211	134616	145379	139198	95837	107690	82687	228799	211426	213074	268090	231981	281802	1429590	1367158	1690089	1981091	2070427	1858687	2246941	2094628	2377674
1-carboxyethylphenylalanine	Amino Acid	Phenylalanine Metabolism			NA	NA	26737	NA	NA	NA	230610	215154	202562	143611	164769	159068	96249	92564	105941	71889	75529	84112	163186	163041	134891	104968	117797	86662	171171	161197	185162	226039	161794	206667	147278	129063	141641	36195	58687	61520	74158	58393	59447
1-carboxyethyltyrosine	Amino Acid	Tyrosine Metabolism			NA	NA	NA	NA	NA	NA	76589	66462	67451	NA	38920	35796	NA	32343	31366	NA	NA	27327	56344	52172	36888	NA	NA	NA	35038	34083	52890	59348	40665	64552	152300	143339	195491	166958	199232	213575	252312	224838	272042
1-carboxyethylvaline	Amino Acid	Leucine, Isoleucine and Valine Metabolism			NA	NA	NA	37605	20754	NA	234048	187561	257817	184510	162415	196570	95622	136416	153836	129539	131852	107870	129442	137840	124572	88810	118607	88564	192895	192371	175479	226420	191328	225470	3509403	3427921	4035388	4715328	4983750	5049276	5239040	5010694	5371443
1-linoleoyl-GPC (18:2)	Lipid	Lysophospholipid	C04100	HMDB10386	793396	917978	804796	1108488	950092	872238	289180	286881	261892	318670	294132	360610	351091	447765	531551	261823	249873	390740	719591	628176	509072	735654	729248	788799	429513	434650	413641	544495	516247	409452	622513	213828	576015	566789	743326	508284	636706	814211	440034
1-linoleoyl-GPE (18:2)*	Lipid	Lysophospholipid		HMDB11507	186322	263980	239906	270285	325836	205825	NA	99506	118010	111456	40718	197350	99551	110132	187964	147257	79356	91290	684792	848707	609609	740620	653439	771488	498583	575171	694444	701383	724802	705249	1653139	947571	1881675	1574112	1631004	1663791	1877549	2013099	1809161
1-linoleoyl-GPI (18:2)*	Lipid	Lysophospholipid			137970	134250	134568	124307	148301	109200	214366	230207	290985	198226	158205	257857	NA	NA	NA	NA	NA	NA	84201	115667	123653	101474	99106	63167	49147	43000	45840	65997	60923	76481	166253	97952	259534	312204	279973	324108	341379	495658	393066
1-methylhistidine	Amino Acid	Histidine Metabolism	C01152	HMDB00001	379104	543235	474016	656415	1226327	897831	4307250	2417592	3580541	3679265	4029799	2742156	1827165	1891002	2221666	2361690	2265468	1827702	6834080	4873585	4313164	5089814	5795774	4424128	6157819	4282147	3802839	4090547	3245032	4041049	NA	NA	NA	NA	NA	NA	NA	NA	NA
1-methylnicotinamide	Cofactors and Vitamins	Nicotinate and Nicotinamide Metabolism	C02918	HMDB00699	314213312	301541952	294485664	359642720	361719392	377724416	604675200	577358080	574557696	609339712	602826624	604757760	4170945	4012532	4233699	3490432	3288740	3270488	59741548	54802480	53710792	59558352	61420720	59449892	51985508	48470100	51525612	40230352	44102128	44406116	911006848	938830144	1033652928	1064485760	1099128704	995759424	1083354368	1094455936	1065029760
1-myristoyl-2-arachidonoyl-GPC (14:0/20:4)*	Lipid	Phosphatidylcholine (PC)		HMDB07883	804944	724301	428000	633462	595163	300345	1339196	1378162	1021444	2526808	1965350	2104873	1936839	1606289	1156776	979204	1035315	933873	1077606	771737	807607	891843	839102	784712	868281	598475	697998	1061926	1124936	806186	2142125	1643662	1626022	2948944	2386236	2429655	3004103	3123107	2533970
1-myristoyl-2-palmitoyl-GPC (14:0/16:0)	Lipid	Phosphatidylcholine (PC)		HMDB07869	16218624	15529489	11440615	16652199	12631775	7756934	25524020	29312504	21213988	30006772	29538000	31876658	64103540	50789840	36889016	39271280	39600760	31566078	24623234	29503580	31702596	25908396	36840612	36235868	63963704	49656432	55086884	76242784	82946296	51297548	26640020	22531588	22039002	25940784	31455074	35030332	28557186	37292344	35030872
1-oleoyl-2-docosahexaenoyl-GPC (18:1/22:6)*	Lipid	Phosphatidylcholine (PC)		HMDB08123	3912535	5577628	3845089	5064667	4390793	1733984	6505591	6880974	5053139	9455638	8218775	8885519	2450376	2143536	1764278	1999131	1951819	1564890	5120756	4760133	5597352	5458243	6186418	5961365	4063484	3074364	2900244	4899454	5239149	3065590	NA	NA	NA	NA	95804	NA	NA	NA	125452
1-oleoyl-2-docosahexaenoyl-GPE (18:1/22:6)*	Lipid	Phosphatidylethanolamine (PE)			556247	772595	676750	651080	535425	359008	3979976	4030535	3295393	4983534	5614884	5881573	NA	NA	NA	NA	NA	NA	2613561	3474832	3351109	2410708	3485786	3164432	2130899	1950948	1797441	3556032	4363947	1635454	NA	NA	NA	NA	154302	NA	NA	734021	78034
1-oleoyl-2-linoleoyl-GPC (18:1/18:2)*	Lipid	Phosphatidylcholine (PC)			14591024	15565897	10782822	15478166	11739145	6829076	22385410	24667712	14966405	29072572	30146814	29591022	8693783	6825903	4938471	5902877	6310789	5087834	21767374	24931418	26727956	23285384	30732270	29428236	17836896	13722242	13782949	22262244	25540980	13605457	38722104	27698764	25399140	47619680	50585296	59629608	51507080	63256656	54002644
1-oleoyl-2-linoleoyl-GPE (18:1/18:2)*	Lipid	Phosphatidylethanolamine (PE)		HMDB05349	1022726	1047370	884467	1347292	905126	370468	3780369	3194709	2635626	5092038	5845828	6081651	NA	NA	249701	422999	214470	211483	5546729	7203317	8215944	5402374	8889486	7688133	3855637	2972988	2741844	5343069	6918668	2785722	13642427	10575695	9685617	16965544	18844156	21725484	17644548	23748784	20459748
1-oleoyl-GPC (18:1)	Lipid	Lysophospholipid		HMDB02815	13736487	11613392	12656670	16572991	14819739	14536289	5825062	3710298	4192238	5058785	4372962	3563540	5689094	6972759	4340301	3204732	3232311	3505861	7132973	5686635	4580068	4807018	4332546	4628582	6146196	3172679	4831835	4280754	4612900	3895117	2918737	2531504	3203176	3125746	4599811	4522804	4676903	5033197	4052144
1-oleoyl-GPE (18:1)	Lipid	Lysophospholipid		HMDB11506	1528427	1101641	1669137	2611744	2365896	2236808	1547059	1167358	1395892	1492430	1361214	1418036	1255302	1649231	1332263	934754	874742	943564	2033247	2212326	1535776	2202991	2506573	2711377	3004270	2275984	2617704	3267777	3563114	3265120	6414789	7335496	5278455	5446897	9602036	6253422	8176698	6623884	6693135
1-oleoyl-GPG (18:1)*	Lipid	Lysophospholipid			569418	792169	770152	380756	500215	453959	2854077	2858522	4247627	2516218	2272873	4221111	305335	429039	500371	540976	309444	560333	1274410	1818196	1291553	1527778	1109013	1226922	835765	937721	1067109	988611	834065	965583	616445	481407	898811	890342	1119577	1095314	1452121	1649229	1580671
1-oleoyl-GPI (18:1)*	Lipid	Lysophospholipid			2779609	3522662	3352475	3104328	3584953	2960579	6992287	7400987	9717262	7218193	5973720	8623684	1481508	1616064	1933279	2098647	1691204	2081854	2706137	3121457	2203522	2557661	1894439	2144898	1755339	1957859	2197918	1858669	1901440	2050401	1691901	1159045	2059701	2186498	2136957	2332992	2311094	2900740	2671065
1-oleoyl-GPS (18:1)	Lipid	Lysophospholipid		HMDB61694	3375351	4341367	4235398	2913925	3250626	2734093	1012590	903792	1535117	916755	884227	1378074	953397	914584	1185190	1252772	1047010	977694	1175568	1301343	1036674	987525	736352	975211	1429790	1968170	1875392	1845768	1720750	1843371	1713553	1332814	2977679	3253626	3419615	3712979	3748011	4790855	4786175
1-oleoylglycerol (18:1)	Lipid	Monoacylglycerol		HMDB11567	623840	NA	NA	NA	NA	NA	4226570	3776434	5229416	6125055	4155371	7350076	468433	NA	NA	NA	NA	NA	NA	NA	NA	NA	NA	NA	470589	433659	NA	NA	568908	NA	NA	NA	NA	NA	NA	577961	NA	571787	NA
1-palmitoleoyl-2-oleoyl-GPC (16:1/18:1)*	Lipid	Phosphatidylcholine (PC)			40818940	39574728	28117352	42653936	33547906	19084252	100198728	106067664	74827488	137856032	125208512	134218272	45934960	37855840	26695892	30535276	30609996	24591300	82486528	84844320	91762768	85224784	108057624	100496376	72297448	55830944	57958940	91044280	101221248	57002424	209283072	163669808	155968784	243130688	264376960	293193280	249687312	292364064	262307680
1-palmitoleoyl-2-oleoyl-GPE (16:1/18:1)*	Lipid	Phosphatidylethanolamine (PE)			1051476	967905	846016	981136	877641	454046	6658204	6456189	5349630	8810545	8854147	9640182	655573	636327	472944	669316	687848	521032	5306117	7130546	7961838	5614729	8780701	7850171	7171711	5667725	5286668	8909272	11119875	5241305	36543896	28475594	27833986	43524968	49323784	59674336	42159304	59085008	51351224
1-palmitoleoyl-2-oleoyl-GPI (16:1/18:1)*	Lipid	Phosphatidylinositol (PI)			NA	NA	NA	NA	NA	NA	458290	561128	588272	782546	685730	713180	NA	NA	NA	NA	NA	NA	192066	199799	169439	177834	276282	285904	720147	550016	636451	500169	746343	411827	1686915	1053532	947225	1527204	1487455	1229668	1006278	1357344	1206573
1-palmitoleoyl-GPC (16:1)*	Lipid	Lysophospholipid		HMDB10383	929914	864333	942164	1449730	1276469	1116847	959463	870799	848396	726242	611287	650869	855062	1048181	1114121	909844	880999	897771	894847	854280	815512	980486	1032494	1056825	761018	652164	604705	802274	862745	730502	1440058	1520612	1410972	1917959	2100613	1908777	2287364	2400051	1792353
1-palmitoyl-2-arachidonoyl-GPC (16:0/20:4n6)	Lipid	Phosphatidylcholine (PC)		HMDB07982	20288888	18509668	13302508	13247612	13460285	6653002	14605274	16378328	11962652	22820940	20007544	22458118	25499644	21306888	15398358	17311776	17535214	15395283	20668624	21566616	23796550	21994468	27462956	26671448	19813648	14035951	16018910	27074770	30420084	16868320	7267703	4993861	4613628	8833910	8301887	9703195	11675035	12477834	10027424
1-palmitoyl-2-arachidonoyl-GPE (16:0/20:4)*	Lipid	Phosphatidylethanolamine (PE)		HMDB05323	888235	803399	717826	910150	608026	320964	4186641	4264542	3370319	6044228	6077919	6928833	877216	763738	502810	975369	948418	848354	2904058	4188237	4916344	3242182	5026966	4667911	3658262	2741602	2692802	5482762	6789176	2671510	473336	441964	335079	NA	476710	906682	397334	529544	898372
1-palmitoyl-2-dihomo-linolenoyl-GPC (16:0/20:3n3 or 6)*	Lipid	Phosphatidylcholine (PC)			10298349	9960016	7018457	9628805	6938906	4303163	9023489	10074341	7569524	16026987	12329837	16881078	8069232	6885514	5099699	6838210	6557048	5031899	7955948	7173661	8115797	8829466	10816099	9622423	11357839	7457211	8561330	16144018	19100104	8661884	NA	NA	NA	NA	NA	NA	NA	NA	NA
1-palmitoyl-2-docosahexaenoyl-GPC (16:0/22:6)	Lipid	Phosphatidylcholine (PC)		HMDB07991	5696128	5663797	4267429	5188715	4090808	2504036	5583725	6283357	4291666	7660144	7435231	7900456	6078714	5157333	3604826	3956903	4426215	3198468	5674990	6226579	6676298	6262684	7573776	7475287	6538092	4835968	5083337	8818386	9600843	5525828	NA	NA	87485	NA	NA	NA	157533	209423	NA
1-palmitoyl-2-docosahexaenoyl-GPE (16:0/22:6)*	Lipid	Phosphatidylethanolamine (PE)		HMDB05324	327943	299091	317541	456962	224437	NA	1479385	1545498	1040216	1727363	1819092	2198245	462832	714741	256191	344171	495346	314066	1481345	1883048	1886909	1617056	2542470	2041596	1712756	1498079	1448862	2743083	3160701	1451512	NA	NA	NA	NA	NA	NA	NA	NA	NA
1-palmitoyl-2-gamma-linolenoyl-GPC (16:0/18:3n6)*	Lipid	Phosphatidylcholine (PC)		HMDB07974	2066696	2175703	1369654	1840914	1676257	885637	6989505	7005183	4983629	9963140	8485508	9345457	1663030	1513002	1051682	1097339	1198226	970559	2269055	2034479	2256706	2103700	2125065	2413073	473650	393273	443755	814149	697835	434585	3500598	2420717	2504002	4267814	4294587	4240408	5441880	5868845	4387515
1-palmitoyl-2-linolenoyl-GPG (16:0/18:3)*	Lipid	Phosphatidylglycerol (PG)		HMDB10576	989938	1404724	1456515	2309580	2481949	507144	17928704	16010436	12899515	21281994	20524014	23916392	1510765	1271946	888643	1298532	628344	1101800	5447916	7509187	9361368	6271874	11142101	8333838	5234784	4103197	3848121	5779442	7749605	3356255	12356909	9412684	10131886	15911664	18178628	23142120	14481397	20993210	18496484
1-palmitoyl-2-oleoyl-GPC (16:0/18:1)	Lipid	Phosphatidylcholine (PC)		HMDB07972	177898016	162949792	136098240	187230432	145240736	89149080	361608032	357834080	285125152	460647008	449989632	482807584	187163776	148357472	118753432	184241936	175013696	145350800	263815744	323446336	363571424	273054144	393079200	360399424	369589024	262246976	271964704	465780960	531588288	247753712	219331776	174748064	167660864	238089152	292661728	341370912	248350144	346618720	314201888
1-palmitoyl-2-oleoyl-GPE (16:0/18:1)	Lipid	Phosphatidylethanolamine (PE)		HMDB05320	3244202	2763254	3004596	3491204	2844187	2024047	25282940	26459616	20623146	33607188	33035612	37763836	1746071	1762657	1764543	3891794	3358013	2929112	12474481	16753492	20323292	12510759	20414260	17886570	22136256	16102767	13951062	29849624	37205240	12689143	39528944	30879052	29799958	43954984	52041324	64815900	42183304	61555136	54799884
1-palmitoyl-2-oleoyl-GPI (16:0/18:1)*	Lipid	Phosphatidylinositol (PI)		HMDB09783	282667	NA	NA	271220	190679	NA	909770	1265094	1209567	1249244	1391430	1408589	142099	198381	NA	182375	NA	NA	540687	657118	641774	523216	1262965	897981	2377483	1407159	1482243	1623375	2147136	935369	1069693	856934	660867	1161595	1218213	1014905	725841	1034972	937692
1-palmitoyl-2-oleoyl-GPS (16:0/18:1)	Lipid	Phosphatidylserine (PS)	C13880	HMDB12357	423842	319988	278528	399673	293410	179772	2246808	2869837	1897292	2168370	2295033	2245046	201927	191004	151474	287353	195506	164540	766925	980740	983720	946264	1265194	1400727	710702	564324	518335	653355	590095	354300	2581385	1985479	1638447	2694040	2475863	2302219	1976157	2685209	2235949
1-palmitoyl-2-palmitoleoyl-GPC (16:0/16:1)*	Lipid	Phosphatidylcholine (PC)		HMDB07969	54587624	53967768	34372984	60730960	45428652	26055710	90790760	98547008	68749376	122018768	112992088	119248968	104799184	85189216	59322232	61681992	63256420	51058828	96058896	99855608	108176768	96176896	122949000	116014304	127542824	101574696	107362752	154136832	166291056	102772664	161146880	129629352	123587136	160133584	182131456	199432048	175677328	209044464	190089680
1-palmitoyl-2-stearoyl-GPC (16:0/18:0)	Lipid	Phosphatidylcholine (PC)		HMDB07970	10533073	9004653	13181407	12790061	9904093	8621180	12214975	13589373	10564206	14609917	15425611	18965416	1400461	1514692	1922320	5251761	4448945	3805408	9643895	16446418	19394348	12470920	21052752	23055516	2607731	2052360	1823968	4268168	6152087	1763156	3493224	2780778	2715503	4799249	6501414	8527618	4669497	7926511	6949323
1-palmitoyl-2-stearoyl-GPE (16:0/18:0)*	Lipid	Phosphatidylethanolamine (PE)		HMDB08925	NA	NA	NA	NA	NA	NA	835057	990157	781543	950016	981545	1191979	NA	NA	NA	NA	NA	NA	NA	260837	332500	NA	283575	333708	300164	NA	NA	367776	546421	NA	496390	371135	381907	681728	832525	1143186	589215	910703	858106
1-palmitoyl-GPC (16:0)	Lipid	Lysophospholipid		HMDB10382	19738376	18088584	19489712	24124354	22664508	22635326	5262473	4048066	4430066	4402697	3844740	4016815	7475524	9033894	8876602	6602940	7514428	7391735	7037928	7056972	5811043	6760006	5942373	6520804	6533698	5981637	6292424	7309436	8917362	8502301	1561175	1780142	1698578	1664847	2037873	1946661	1912855	2128737	1781338
1-palmitoyl-GPE (16:0)	Lipid	Lysophospholipid		HMDB11503	269942	265607	250084	473223	389484	373173	300913	237424	270172	347285	224138	355193	379463	460398	322402	245980	332320	320769	500272	482690	338058	494322	430657	532820	915997	758390	843200	938361	1018184	1127847	774453	1030118	1103062	853601	1098693	1047654	768063	746850	709543
1-palmitoyl-GPG (16:0)*	Lipid	Lysophospholipid			186747	174391	212963	90790	172568	133261	309477	347716	440267	276669	295626	439805	151049	206113	190743	152367	137874	129138	489631	622809	450868	509953	353532	493128	322677	344835	429870	398994	331040	455084	NA	NA	NA	53163	NA	52423	101392	85795	98032
1-palmitoyl-GPI (16:0)	Lipid	Lysophospholipid		HMDB61695	390875	497383	499836	414623	557458	460094	1624601	1944440	2386680	1865891	1382444	2301383	1298839	1340701	1614469	1669600	1344932	1411596	755969	831529	602846	795649	574427	622670	1489214	1500872	1795323	1705266	1574653	1916496	482061	278077	441156	363306	307562	389861	521287	460211	483228
1-palmitoyl-GPS (16:0)*	Lipid	Lysophospholipid			95165	144695	135776	40709	93560	NA	897494	1021549	1392678	1133164	912010	1349482	36085	45234	65039	60033	NA	NA	91792	140526	84912	133267	79490	NA	85344	80801	111184	111860	85755	107230	203500	68852	280803	291131	254850	328293	337164	341031	421034
1-stearoyl-2-arachidonoyl-GPC (18:0/20:4)	Lipid	Phosphatidylcholine (PC)		HMDB08048	21908770	18766208	17077056	19028536	13846383	8674093	11072003	11452317	9177969	15446776	16585266	18345948	6399686	5846117	4723836	8360953	7298591	6826881	9923580	13346807	17057786	12861539	19928052	18205220	5515416	4290795	4171604	9229028	12498776	4075071	NA	NA	NA	NA	NA	NA	NA	NA	NA
1-stearoyl-2-arachidonoyl-GPE (18:0/20:4)	Lipid	Phosphatidylethanolamine (PE)		HMDB09003	16249931	13587044	16625517	16040592	11754482	8324533	21040976	20679572	17144828	32416924	31034716	37801300	4333205	4156859	4907598	11107262	9152122	8877119	28449226	37110004	47592800	33135160	51266504	45704760	15283315	11715290	10095860	24521412	31448384	9543229	2223555	1873126	1736977	3032721	3052415	3978650	3021356	4114868	3396335
1-stearoyl-2-arachidonoyl-GPI (18:0/20:4)	Lipid	Phosphatidylinositol (PI)		HMDB09815	3184169	3023827	2562576	3073196	2170970	1836393	3198241	4342086	2874791	4968429	4864034	5124897	2397932	2265351	2574487	3503355	3194893	2946853	2761979	3583309	3561689	3528854	4982707	5265512	2212216	1801258	1744991	2330990	2408005	1323304	2326287	1596616	1187457	2068859	1869849	1793007	1687962	2002691	1695014
1-stearoyl-2-arachidonoyl-GPS (18:0/20:4)	Lipid	Phosphatidylserine (PS)		HMDB12383	1981654	1782671	1495920	1404626	1422787	886215	5457673	4680210	3943122	7395705	7253570	8043346	1428227	1135039	1220818	1790557	1737127	1399079	3789993	4870188	6372413	4861121	7940591	6470466	926648	407940	476225	1299096	1723813	544290	105844	NA	NA	NA	NA	NA	NA	236514	NA
1-stearoyl-2-docosahexaenoyl-GPC (18:0/22:6)	Lipid	Phosphatidylcholine (PC)		HMDB08057	5074682	4579171	4138675	4989931	3324081	2155232	2699184	2992842	2102014	3519582	3543040	4265003	1072965	1001053	762569	1435490	1244916	1021027	2383222	3025908	3670660	2786501	4019806	4225394	1633007	1120102	1201936	2660273	3397190	1074912	NA	NA	NA	NA	NA	NA	61115	NA	NA
1-stearoyl-2-docosahexaenoyl-GPE (18:0/22:6)*	Lipid	Phosphatidylethanolamine (PE)		HMDB05334	3412929	2891519	3031407	3793766	3005539	1850079	3586452	3915028	2846545	5445278	4816747	5877857	1157177	1002710	902369	1569500	1493121	1307659	6232461	7528081	9640332	5529827	8085038	6608303	5193723	3972733	3725722	8200423	8769704	3495953	NA	NA	NA	NA	NA	NA	NA	NA	NA
1-stearoyl-2-oleoyl-GPC (18:0/18:1)	Lipid	Phosphatidylcholine (PC)		HMDB08038	71178800	58922748	64582728	81909920	55690120	39888964	48603832	51005064	38331200	65160588	64759692	75739680	14881182	13236875	13557360	30729680	27030754	22387392	50133392	77245264	90963288	58119468	100781072	98384168	38520920	27696386	25628112	57670340	75751696	23799214	18969758	15590963	14760092	25761568	33128364	42508768	24903328	38660868	32756896
1-stearoyl-2-oleoyl-GPE (18:0/18:1)	Lipid	Phosphatidylethanolamine (PE)		HMDB08993	10359226	7986870	11203096	12178880	9358536	6722351	16840204	16314535	13049987	21777378	21750516	23836694	1428515	1517076	2165349	5935116	4814859	4477270	19259146	25760662	31011838	19517908	30046474	26595720	22503568	16590207	14712313	33412628	42509248	13219084	22267936	17358214	17426512	27990374	32145586	40340996	25405282	36923424	32736644
1-stearoyl-2-oleoyl-GPG (18:0/18:1)	Lipid	Phosphatidylglycerol (PG)			3024553	2662180	3223667	2266984	1604915	1463917	462859	433230	460478	627148	673082	583616	446035	490691	605743	722021	731850	870723	871909	1123761	1257376	1189815	2534091	3351525	1948767	1372180	1163577	1366527	1212547	506922	1419898	577709	NA	1076061	634317	625159	142518	343945	155420
1-stearoyl-2-oleoyl-GPI (18:0/18:1)*	Lipid	Phosphatidylinositol (PI)			844571	682920	759133	907837	665281	590086	950698	1271350	918860	1135733	1165230	1252344	NA	NA	NA	116826	NA	114312	1022993	1212238	1294842	1176129	1441756	1893085	674845	490493	521840	600737	623479	378136	1014736	714444	667770	1158187	1171259	975043	714903	1112634	976084
1-stearoyl-2-oleoyl-GPS (18:0/18:1)	Lipid	Phosphatidylserine (PS)		HMDB10163	3262362	2857148	2771610	3264513	2327903	1958905	3028634	3829963	2732654	3288677	3126227	3514529	1105886	929666	1170434	2196241	1733462	1721453	3138178	4452721	4553857	3910979	5228684	6173704	3827167	3276532	2999133	4187947	4310835	2401253	4900301	3506287	3063054	4785092	4624424	4114572	3592473	4795843	3898074
1-stearoyl-GPC (18:0)	Lipid	Lysophospholipid		HMDB10384	27871554	27256266	26611478	32917958	32034506	28022072	1259910	820726	1010333	1924776	1468991	1303401	2570474	3097691	2630583	1901832	2248435	2405584	3429279	2620441	2296777	2762064	2226618	2174282	3087482	3035419	3283680	3951971	4935924	4627751	262950	247036	241157	228513	347304	255553	336678	270905	328396
1-stearoyl-GPE (18:0)	Lipid	Lysophospholipid		HMDB11130	2497908	2148513	1809805	2691705	2775360	2051886	482908	401532	380916	773925	536528	480094	645696	679502	553035	425970	381483	372801	1448626	1009388	847548	988000	961716	856657	852085	719257	801476	1043037	1130971	1077817	460738	490934	500948	381226	516326	419605	512696	438475	468085
1-stearoyl-GPG (18:0)	Lipid	Lysophospholipid			579414	888005	703968	372962	525399	405919	229105	156898	267953	315547	210705	368534	NA	56964	66555	NA	NA	NA	535921	526753	387236	422790	351020	406406	76315	122805	141649	155141	139447	120308	NA	NA	NA	NA	NA	NA	NA	NA	NA
1-stearoyl-GPI (18:0)	Lipid	Lysophospholipid		HMDB61696	6117787	8174866	7540753	6057160	7247630	5392849	8553754	6579849	9916386	11028786	7086013	13392090	11122069	9260669	10936251	11540261	10158278	10482675	7734120	7954996	5187577	6858290	5838522	6465844	1516226	1662992	1886431	1738606	1684024	2011330	2127829	1303091	1974069	1296000	1406000	1437969	2110093	1837922	2363675
1-stearoyl-GPS (18:0)*	Lipid	Lysophospholipid			1753336	2477992	2101700	1687217	1879159	1397335	2075720	1652950	2362535	2834989	1938398	2990644	2469329	1960604	2447223	2531745	2255271	1936442	1781420	1582407	1106590	1257268	1179988	1126625	1500781	1644231	1941480	1936442	1563362	1946356	620176	360217	560276	540466	516953	595449	693221	723583	887154
16-hydroxypalmitate	Lipid	Fatty Acid, Monohydroxy	C18218	HMDB06294	1058455	1709144	1566105	780008	868786	644043	1063476	1148286	1193720	638325	1158961	1484975	1893699	1679052	1448423	1108476	1271725	1903110	1490990	1353957	1171166	1765699	1275922	1182405	1840042	1394169	1018362	1695929	1566772	1170951	748660	1322318	1650163	677204	1565872	1357353	1316878	1092373	1315348
2'-deoxyadenosine	Nucleotide	Purine Metabolism, Adenine containing	C00559	HMDB00101	998327	683421	820399	854999	764740	749950	526528	377842	548086	318097	357623	379005	295816	297046	361715	218750	301441	228191	376318	356296	396168	388243	377886	408117	87716	112952	137948	146451	113414	112770	250301	210538	229521	318679	334886	289736	205034	280509	241501
2'-deoxyadenosine 5'-diphosphate	Nucleotide	Purine Metabolism, Adenine containing	C00206	HMDB01508	62627	66759	86210	54896	87023	52563	NA	NA	25846	21474	NA	NA	25132	28632	65146	40735	32044	22822	226319	190830	209068	180787	182021	152649	106727	140879	206541	196969	152121	217583	249468	193399	306796	229412	189685	153614	252574	183299	294825
2'-deoxyadenosine 5'-triphosphate	Nucleotide	Purine Metabolism, Adenine containing	C00131	HMDB01532	90443	110319	115460	80557	75340	51981	82930	93488	73915	70606	79154	87644	43127	58699	65681	41177	NA	29834	317560	326500	301324	238122	244645	177157	176219	201344	232976	230517	186295	222869	238981	202406	264707	227230	271989	286691	278617	248191	334388
2'-deoxycytidine	Nucleotide	Pyrimidine Metabolism, Cytidine containing	C00881	HMDB00014	230108	240812	119255	151446	212130	179250	1460972	903584	1435014	1103558	1182630	960363	137129	64685	NA	NA	NA	NA	462681	324846	333290	390610	316983	254980	1343522	1352384	1427039	1274432	1062775	1219480	560957	536936	688620	770996	859889	738734	731613	687139	639554
2'-deoxycytidine 5'-triphosphate	Nucleotide	Pyrimidine Metabolism, Cytidine containing	C00458	HMDB00998	NA	46376	NA	NA	NA	NA	32587	NA	NA	NA	NA	26764	NA	31011	NA	NA	NA	NA	113599	100066	73128	73263	NA	NA	147612	126785	161598	159094	144046	142994	57186	59228	95667	115815	112033	125803	134867	105199	144947
2'-deoxyuridine	Nucleotide	Pyrimidine Metabolism, Uracil containing	C00526	HMDB00012	46356	32322	45629	31910	NA	27429	63036	82932	77707	56712	48153	59562	NA	NA	NA	NA	NA	NA	47674	69220	76634	27473	48001	53081	NA	NA	NA	NA	NA	NA	NA	NA	NA	NA	21437	NA	29242	50923	37288
23-dihydroxy-2-methylbutyrate	Amino Acid	Leucine, Isoleucine and Valine Metabolism		HMDB29576	67300	65674	79881	NA	NA	NA	NA	NA	NA	NA	NA	NA	NA	32289	NA	NA	NA	NA	NA	19894	NA	NA	NA	NA	NA	47396	NA	NA	NA	NA	146050	159120	164465	206635	184846	187747	201310	210383	188177
2-hydroxyglutarate	Lipid	Fatty Acid, Dicarboxylate	C02630	HMDB00606	16439591	23051816	15099251	3972703	48401276	25599356	3195881	NA	821798	9830239	9358965	9885255	1575404	2638088	9699368	9074270	4282637	2536105	9254411	3600613	6609304	3071459	6103474	625047	25213418	20612108	15126246	9372600	8885943	8666643	324225	NA	5073226	3682084	3030829	4049026	4464409	2117120	1299546
2-hydroxyheptanoate*	Lipid	Fatty Acid, Monohydroxy			739219	493509	568603	382794	396507	417056	333619	362841	NA	412725	480209	292943	536662	355818	383378	420807	375623	442757	257071	289494	268928	360216	391440	603910	386762	414407	377437	405750	294076	271026	519591	282371	372765	749511	333478	358388	272126	311810	291680
2-methylbutyrylcarnitine (C5)	Amino Acid	Leucine, Isoleucine and Valine Metabolism		HMDB00378	7111863	6593193	7397352	6509742	7453988	7571720	8109466	6805579	7897090	7826703	6995284	6314450	7008661	8026761	7473880	6564845	6560731	8205354	8226087	7829877	7130287	6648045	6911387	6519471	6281705	5970663	4941502	3946654	4192683	4109951	NA	NA	NA	214262	NA	NA	NA	NA	NA
2-methylcitrate/homocitrate	Energy	TCA Cycle			322072	288780	242172	259921	266314	356186	NA	NA	NA	NA	NA	NA	NA	NA	NA	NA	NA	NA	197888	106849	144901	128811	NA	146123	76667	89232	100050	122947	91829	114649	76236	NA	NA	NA	77038	75753	93130	95630	29973
2-oxoarginine*	Amino Acid	Urea cycle; Arginine and Proline Metabolism	C03771	HMDB04225	316949	237679	300073	190114	324188	258504	1207288	1153343	1359539	744875	647120	786013	336207	402562	366369	388364	333333	426489	368267	905628	382807	269025	294527	394603	564533	476972	488628	471602	509083	378872	118223	123367	206793	324664	356570	275775	348183	369207	416945
2-palmitoleoyl-GPC (16:1)*	Lipid	Lysophospholipid		HMDB10383	157242	148912	148695	292873	165391	168260	147586	89615	146543	163575	119880	108749	527030	448343	551244	468262	469649	414873	332249	328099	294462	355085	294939	363936	485020	425171	393502	432429	409145	315012	411988	452432	524012	748547	692725	582076	689652	668541	621338
2-palmitoyl-GPC (16:0)*	Lipid	Lysophospholipid		HMDB61702	1663885	1642557	1857949	2179712	1855345	2120269	898892	760845	957753	779730	783451	809057	2361269	2384371	3218628	2417037	2659319	2533529	1147008	1168946	924973	1705750	1389433	1530065	1966604	1568785	1519492	1811508	1871341	2005335	330699	353367	393736	450048	454268	463961	464541	509729	466789
2-phosphoglycerate	Carbohydrate	Glycolysis, Gluconeogenesis, and Pyruvate Metabolism	C00631	HMDB03391	16664512	9635267	14610113	14065457	12260314	14115055	7808407	5771416	5448763	4799145	4670005	4459634	3416382	5288056	8026444	4714532	4145756	4632411	16311693	13538974	9027135	16983704	14358077	24034878	19393524	16895840	23687986	13159390	17523812	21241944	10060215	4919058	3580106	5048169	5024653	2673365	2025170	2046707	2118546
2-stearoyl-GPE (18:0)*	Lipid	Lysophospholipid		HMDB11129	419147	562162	417060	452040	690429	400342	59404	NA	65790	112602	86438	116983	93810	55692	96724	88783	47343	41881	229712	276675	199594	207637	173256	150664	134996	146888	185360	240123	198316	186070	82692	NA	NA	44000	34020	47457	NA	67252	NA
3-(4-hydroxyphenyl)lactate	Amino Acid	Tyrosine Metabolism	C03672	HMDB00755	275268	209678	263685	262047	304684	280416	944495	837503	837661	810095	891660	786850	398105	431774	535805	393010	427750	369833	1090076	1133816	1132706	922377	874522	840893	938049	964262	968883	901928	819931	922866	451377	425315	546196	515194	559982	508506	525543	437754	468549
3-aminoisobutyrate	Nucleotide	Pyrimidine Metabolism, Thymine containing	C05145	HMDB03911	NA	1119220	499622	483473	257474	1022295	NA	NA	NA	1099019	746194	145340	968923	1934484	1282603	1346353	366650	1933849	2576462	2161986	1748240	2563992	1080291	1117832	1896965	2258075	577523	1943783	866043	1776109	NA	NA	NA	NA	NA	NA	NA	NA	NA
3-hydroxy-3-methylglutarate	Lipid	Mevalonate Metabolism	C03761	HMDB00355	85511328	77328384	81890064	68820344	67689464	63020112	16416198	10672620	15049897	14059590	12695385	12188274	64130432	72298240	86616848	54620508	56134772	60709752	12989538	15033614	11157030	10962018	13202599	12089790	67207440	82609496	86402616	54375120	57396992	65691672	6207306	5087427	6864377	43997084	32239146	21592996	14501091	16623869	21598776
3-hydroxybutyrylcarnitine (2)	Lipid	Fatty Acid Metabolism(Acyl Carnitine)		HMDB13127	651740	1178467	646071	1088293	1141987	1299094	410538	431086	690653	435921	NA	659904	2048738	1845667	2119006	1906510	2014959	2128633	655116	498167	596999	867927	694611	930568	1529178	1639545	1389180	1315738	1165623	1244932	NA	619303	649796	NA	542561	NA	658788	378193	630843
3-hydroxyoleate*	Lipid	Fatty Acid, Monohydroxy			677520	504403	319109	479949	428225	231257	478942	660903	698280	NA	NA	533530	364919	NA	478641	432248	NA	505676	NA	381380	424948	NA	NA	569380	840845	545706	490716	482818	461972	NA	NA	396802	NA	388175	414762	456437	344394	429088	369851
3-methyl-2-oxobutyrate	Amino Acid	Leucine, Isoleucine and Valine Metabolism	C00141	HMDB00019	458032	399763	537651	422326	494367	422993	NA	NA	340832	259683	NA	NA	NA	NA	NA	NA	NA	NA	1299837	1456500	1998653	1043483	1315176	2138952	859609	773027	790258	NA	438383	446300	3666726	2502914	2891470	6488930	4932770	4445044	4562115	4690048	4083173
3-methyl-2-oxovalerate	Amino Acid	Leucine, Isoleucine and Valine Metabolism	C00671	HMDB03736	1359694	1163985	1456727	1945760	1999625	3899797	1469952	1354301	1786417	1272294	2719980	2586182	785009	337762	408616	342231	NA	296155	1797523	1743053	1744405	2240201	2774961	3144985	5203715	3511812	3626694	3407360	2968099	3095995	1374495	1476888	1730326	2081077	2128787	2014479	2170654	1819253	1802878
3-methylglutaconate	Amino Acid	Leucine, Isoleucine and Valine Metabolism		HMDB00522	337109	313428	370394	351475	358336	413280	246142	293730	290922	229702	240299	236545	146871	215027	194242	84897	NA	174060	370108	419246	367380	424319	520310	649053	303495	272169	182318	133405	NA	122663	NA	NA	NA	NA	NA	NA	NA	NA	NA
3-methylhistidine	Amino Acid	Histidine Metabolism	C01152	HMDB00479	2380247	1077669	1707884	1415647	2139759	2229755	11620948	8575173	11571864	7940531	6453696	9708755	6027015	6087515	5729032	5531030	5064954	6657075	12674223	19208924	15420318	13058882	12765421	13223243	12668701	12867238	11607531	13220351	10771614	12793034	NA	NA	NA	NA	NA	NA	NA	NA	NA
3-phosphoglycerate	Carbohydrate	Glycolysis, Gluconeogenesis, and Pyruvate Metabolism	C00597	HMDB00807	5117136	5402294	5146264	5709245	5129567	6546140	2821958	3594251	3230477	4810667	5061736	4925457	2100948	2276274	2416950	1820686	1825499	1789630	6322853	6689153	7237819	6503918	6283504	7245496	8094227	6440570	7591739	8174497	7473385	7823339	2160186	2467999	2336365	1462883	2183102	2070455	1241143	1439472	1171681
3-phosphoserine	Amino Acid	Glycine, Serine and Threonine Metabolism	C01005	HMDB00272	NA	NA	NA	NA	NA	NA	NA	NA	NA	NA	NA	244144	NA	NA	NA	NA	NA	NA	562860	NA	285056	412198	799167	538068	220620	NA	NA	NA	NA	NA	1744567	1633473	1769174	724448	1044130	969324	934774	657879	740796
3-ureidopropionate	Nucleotide	Pyrimidine Metabolism, Uracil containing	C02642	HMDB00026	1673869	1565959	1729422	2383971	2392424	2241798	486636	398691	464736	612977	442296	525388	418583	465484	439280	493329	441480	502495	655241	687490	680946	709599	874252	680250	1461747	1131139	1175320	853560	709208	836911	194713	101535	203616	234174	179632	225560	265255	238780	118501
4-acetamidobenzoate	Xenobiotics	Chemical	D03836		1936461	2177253	2161276	1493818	1392904	1126174	2300639	2272683	2322757	2174157	2479085	2267989	2077948	2355816	2221057	2884557	2537884	2921114	2333908	2292105	2987449	2331254	2340972	2129955	2130838	2357292	2590760	2759722	2754920	2891756	NA	NA	NA	NA	NA	NA	NA	NA	NA
4-acetamidobutanoate	Amino Acid	Polyamine Metabolism	C02946	HMDB03681	1013343	1057707	1150042	1295681	1583656	1399800	828113	969574	1174366	1030999	1233558	871002	1068715	1319504	1352713	1197543	1043492	1353423	1025481	1378605	1451976	756296	1351261	951045	2123621	1907305	1844005	1902762	1778787	1960257	494814	228081	445309	545455	620022	622523	340783	776076	546326
4-guanidinobutanoate	Amino Acid	Guanidino and Acetamido Metabolism	C01035	HMDB03464	18357118	16354494	17033076	17041004	21564572	20284636	5255623	4749607	5404983	4573673	4849889	4356545	17987488	18810840	19911320	23971884	21614348	22354724	14976275	18690130	15599378	12960827	14504987	13440214	5385988	5392528	6031642	5376622	5240957	4937891	1061815	1225433	1753037	1704295	1766039	1740948	1946294	1611943	1866833
4-hydroxy-nonenal-glutathione	Amino Acid	Glutathione Metabolism			61055	53932	66801	41464	34334	50791	NA	NA	NA	86699	NA	NA	187244	NA	66917	34714	105579	112358	NA	NA	NA	NA	NA	NA	20739	NA	25303	43581	NA	NA	NA	NA	NA	NA	NA	NA	NA	NA	NA
4-hydroxyglutamate	Amino Acid	Glutamate Metabolism	C03079	HMDB01344	206565	182657	166220	222542	203084	242288	74722	53544	NA	NA	NA	44250	259132	263510	232234	216078	207165	202634	266388	366390	295545	332286	282409	303971	1486664	1741251	1668235	796502	780641	767811	NA	NA	NA	NA	NA	NA	NA	NA	NA
4-imidazoleacetate	Amino Acid	Histidine Metabolism	C02835	HMDB02024	211462	288968	217682	NA	288553	202167	69568	NA	NA	NA	NA	NA	NA	NA	NA	NA	70460	NA	NA	NA	NA	NA	NA	191164	324043	283014	350446	317595	329211	299639	803085	793379	1033901	1183389	1115695	896900	1164109	1171384	1366751
4-methyl-2-oxopentanoate	Amino Acid	Leucine, Isoleucine and Valine Metabolism	C00233	HMDB00695	1207910	1088045	1417013	1776681	1623635	3910720	1232378	1228689	1894883	1100116	1198632	1088084	708944	289568	244081	NA	NA	NA	735241	1002783	972150	1572615	2115810	2509012	4901371	3449066	3363030	3321510	3084859	3041483	4248165	4674275	5537477	6844674	6828921	6172582	7137511	5961733	5943495
4-methylbenzenesulfonate	Xenobiotics	Chemical	C06677		450546	1640976	1264504	708339	689995	661143	13836656	1392689	994159	412016	10277046	968108	943206	3365794	2597049	1496272	1928303	750541	572391	232653	225868	186802	342092	298591	520487	327503	239856	5375508	1485461	311799	592711	408108	1045237	229424	344691	1589680	588136	416828	399838
5-(galactosylhydroxy)-L-lysine	Amino Acid	Lysine Metabolism			296823	334525	272674	362362	395333	334801	NA	NA	NA	NA	NA	NA	146117	170578	146826	134381	141728	141606	465313	479905	478659	505332	528060	404011	NA	NA	NA	NA	59663	NA	232668	302495	275926	174159	194088	203460	367943	199986	171733
5-aminovalerate	Amino Acid	Lysine Metabolism	C00431	HMDB03355	15066531	13346372	14225347	11075150	15044771	15438159	3468522	3499961	4114637	4181456	4554188	3439515	10075141	10751605	12173678	12693228	12076339	12308029	9923604	9414991	8117146	8447298	7405049	7655321	3087448	4384534	5210768	3850445	4001586	3274148	1183505	486701	1412417	983449	1847057	1397067	NA	295786	1367647
5-dodecenoylcarnitine (C12:1)	Lipid	Fatty Acid Metabolism(Acyl Carnitine)			NA	NA	NA	NA	NA	NA	288878	133993	NA	213220	NA	255420	177433	147357	295766	236805	287846	396107	123380	NA	NA	NA	88244	NA	328421	235908	297784	NA	126253	204918	62997	NA	NA	NA	NA	NA	NA	NA	NA
5-methylthioadenosine (MTA)	Amino Acid	Polyamine Metabolism	C00170	HMDB01173	24516636	21876480	24203808	24484712	27686690	25903556	20884096	18198204	25540722	16516230	15052986	16573654	12156326	12193443	13022357	12123233	12322975	11221108	36808736	46341932	38831992	37756664	34790616	36333720	20480490	16126688	15869818	16496386	16693376	13444929	15411992	13597794	15729650	22395740	16937276	15190127	16004381	17941788	18805414
5-oxoproline	Amino Acid	Glutathione Metabolism	C01879	HMDB00267	67446864	63178348	65245720	61585964	69556848	64552068	39893668	44366784	43714576	37382272	41085568	36195648	43905844	45622452	45622812	36171280	38347932	40875952	31326840	31955628	32879740	26783142	25694840	31159900	60584176	48353112	50249336	51747824	48875964	47526560	49529344	51162740	58510096	62171288	67510656	66568204	68775856	70916664	68645600
5-phosphoribosyl diphosphate (PRPP)	Carbohydrate	Pentose Phosphate Pathway	C00119	HMDB00280	1863365	2031519	1936547	2042325	2262984	2276673	830863	969038	978756	649674	759138	684668	747508	1017877	1134411	773435	777342	650115	400760	329383	290648	336852	268205	252473	858283	1005187	1320921	1206004	1008240	1238944	574929	549385	615848	606413	620522	641168	684775	593851	596571
6-phosphogluconate	Carbohydrate	Pentose Phosphate Pathway	C00345	HMDB01316	3282057	4017505	3663858	3371390	4026543	4357948	734949	640337	764431	654657	705598	656577	329400	369516	409188	370822	354444	323491	1494563	1409495	1298537	1297181	1293910	1197447	4036501	3006984	3496550	3720415	3192809	3813831	831319	911983	1040264	596663	853244	816975	545309	495289	628013
7-methylguanine	Nucleotide	Purine Metabolism, Guanine containing	C02242	HMDB00897	NA	NA	NA	NA	NA	NA	NA	NA	NA	NA	NA	NA	NA	NA	NA	50781	NA	NA	322282	263916	329643	275195	411948	170273	NA	NA	NA	NA	NA	NA	129744	97612	NA	132881	178694	179638	240670	111870	120381
acetyl CoA	Lipid	Fatty Acid Metabolism	C00024	HMDB01206	171800	187627	188938	220757	288265	205854	373291	291754	295340	265391	230114	268282	137238	184260	227843	239866	223304	206781	463967	521322	665120	199174	551037	357442	210109	162056	207989	250983	205890	204751	337369	334487	354965	371863	305948	291758	388989	304958	363706
acetylcarnitine (C2)	Lipid	Fatty Acid Metabolism(Acyl Carnitine)	C02571	HMDB00201	206004048	200892704	207401024	186031600	198038272	206637264	42823768	35030264	40978168	31798400	35573948	22709602	63512504	63634356	64132928	59071376	62165192	61656724	91308632	96984824	84547104	65706436	79128872	82187096	150164608	163781840	153686928	135662656	128403560	138816048	21128184	17215072	20177900	26918500	30150034	25170290	23967788	20111772	27567518
acetylcholine	Lipid	Neurotransmitter	C01996	HMDB00895	829791	853263	1410275	1350273	612012	1709783	1133542	1619731	1097377	529437	1007543	756899	NA	NA	NA	NA	NA	NA	NA	NA	NA	919047	NA	603630	2096922	1217807	1139554	576293	1902507	918807	680063	729787	175937	1007535	1024767	660921	504582	1095307	1369974
aconitate [cis or trans]	Energy	TCA Cycle			17394850	19829096	16932152	18317532	20314588	22965008	8592588	8841707	8581191	7046325	6816767	6342728	8034702	7857437	8176417	8495855	8723484	8163275	17108990	14376523	13808134	12678532	13077198	12119112	11440554	9590428	10397685	10453744	9508683	9761670	1213399	1698948	1852314	2163394	2422029	2179100	1927218	1920464	2414936
adenine	Nucleotide	Purine Metabolism, Adenine containing	C00147	HMDB00034	6537594	6071813	5541136	4071370	5828320	5289640	16398024	13013076	13362413	12934091	15121473	17742696	6838804	8112369	7505431	7315936	5433974	5825557	17111180	17696802	16816290	14103259	15093322	14826854	10817638	12871083	12443198	13443399	12839356	13170042	13085865	11776408	17359528	18287136	21595356	21224612	19856724	20185384	23350472
adenosine	Nucleotide	Purine Metabolism, Adenine containing	C00212	HMDB00050	28565496	24249004	44857624	44527844	47584796	54231428	191283200	210813648	221362992	100659464	125560736	133386648	10905906	21594500	27684092	27964986	27286736	33846496	29802142	51064856	55175000	35775180	50211240	66129656	52243260	35879708	34115188	41711536	52728580	38566064	48143112	65963692	94859040	78391176	126135728	186987856	121200776	135343376	120282936
adenosine 3'5'-cyclic monophosphate (cAMP)	Nucleotide	Purine Metabolism, Adenine containing	C00575	HMDB00058	144630	126906	149590	137450	149328	115035	71194	81814	83048	NA	79859	50865	75724	98081	119371	182109	150158	105992	96527	61159	74941	55571	NA	53501	51080	47264	59929	65295	44202	54581	NA	50139	61097	46620	34210	59199	52829	44507	62362
adenosine 5'-diphosphate (ADP)	Nucleotide	Purine Metabolism, Adenine containing	C00008	HMDB01341	26407410	10904679	25204090	25460442	28884482	27373920	11787282	10026392	11242922	10488225	10399387	10351852	21764116	22449840	21964278	21217898	22370592	22152228	25977574	23393648	22561026	22065408	20938828	23566000	27616568	26293084	27359270	25617260	24680254	27877090	19371110	18121042	19959772	19512772	19926708	18604708	20315864	17611144	20409760
adenosine 5'-monophosphate (AMP)	Nucleotide	Purine Metabolism, Adenine containing	C00020	HMDB00045	8992247	6580579	6876260	7908154	8305167	8192247	4665455	5315383	6239301	6048567	4488052	4796729	14988370	15181366	15243717	15741713	14473681	15661638	13890766	16051534	7734911	12471196	10064679	17007628	16925654	15174573	20260616	17261380	22109448	12488492	38474928	33169900	31057658	45823120	34690100	29091068	44435936	35050480	39214352
adipate (C6-DC)	Lipid	Fatty Acid, Dicarboxylate	C06104	HMDB00448	3263981	3486925	3498479	1526590	2253754	2040597	1322555	714669	1023073	1275119	1749690	1454432	630203	791960	961758	585573	549151	307570	1742416	1669591	1242151	666017	1300552	419941	NA	1420416	378109	NA	719833	991121	NA	NA	732423	1123020	931006	NA	854049	284985	432692
adipoylcarnitine (C6-DC)	Lipid	Fatty Acid Metabolism(Acyl Carnitine)		HMDB61677	NA	NA	708630	NA	NA	NA	620864	NA	366607	412305	NA	147765	760345	534800	913206	610582	853824	565157	596518	NA	NA	NA	377019	423166	NA	NA	326217	455946	NA	NA	NA	235340	113441	347290	339782	NA	NA	NA	NA
AICA ribonucleotide	Nucleotide	Purine Metabolism, (Hypo)Xanthine/Inosine containing	C04677	HMDB01517	1027568	1127629	1104409	1982421	1990915	2049146	NA	NA	NA	NA	NA	NA	NA	NA	NA	NA	NA	NA	182876	177062	164210	83255	81561	129862	231208	230120	218177	NA	81360	62285	NA	NA	NA	58665	NA	56075	NA	NA	NA
alanine	Amino Acid	Alanine and Aspartate Metabolism	C00041	HMDB00161	35648676	28552390	34129944	32702952	33141332	37605320	210620560	189710560	206794032	147787344	139294304	177575376	144654864	158630368	148547552	129696032	124312112	155259712	193150992	229858608	211854640	192219952	165849008	187676848	394445248	412447808	395403584	432926784	401704928	419205824	296687104	284468512	382196576	509831072	613082880	463788384	481998912	562451072	597938048
allantoin	Nucleotide	Purine Metabolism, (Hypo)Xanthine/Inosine containing	C02350	HMDB00462	10272608	7201346	7276282	8773273	7551987	7910679	6806623	7719901	12225789	4877685	4759000	4907249	11176681	12067298	7034686	8255530	8339508	7791659	8803676	9383265	8635079	11475702	12104467	19263872	8661248	8174053	14729576	5723756	6967314	5758431	125320	NA	NA	NA	NA	NA	NA	NA	92637
alpha-ketoglutaramate*	Amino Acid	Glutamate Metabolism			657933	727356	609678	672221	833548	591696	1221192	1022702	1053119	977722	899110	932242	587457	504092	754592	563029	622530	675804	586456	994774	846759	1349860	1117418	1634230	1736098	1795927	1976047	1247518	1292231	1140973	2082461	1121743	1908882	2125377	2338459	1882133	1993280	1471108	1530609
alpha-ketoglutarate	Energy	TCA Cycle	C00026	HMDB00208	450987232	386854944	428978880	396063744	368556096	367008064	118770424	69076840	85974272	118017464	107155728	98051432	178971008	186857024	267764576	130114568	141676576	131520744	338208800	305893024	263777712	233623040	288012256	257735104	582068736	564587072	628628608	506355360	489499520	592524416	318527008	200223616	234308080	422738080	354353696	263334944	212535920	198872640	213031248
arabitol/xylitol	Carbohydrate	Pentose Metabolism	C01904		754923	750999	812314	1021420	841671	963535	762946	743592	820719	632138	474435	559729	471929	458682	531363	379884	359850	454910	503236	417756	380194	412175	401719	439938	773000	706214	744135	437286	458854	512097	418880	252475	291265	234256	240529	119067	228901	169314	240599
arachidonate (20:4n6)	Lipid	Polyunsaturated Fatty Acid (n3 and n6)	C00219	HMDB01043	320958	394814	NA	168224	NA	284584	653411	868233	740257	392078	NA	807502	316618	NA	465571	NA	319733	NA	499971	NA	260761	NA	297796	824458	378693	296586	361144	412785	501733	316518	NA	NA	NA	NA	NA	239230	NA	NA	NA
arachidoylcarnitine (C20)*	Lipid	Fatty Acid Metabolism(Acyl Carnitine)		HMDB06460	182529	NA	83770	93287	104767	NA	NA	NA	NA	NA	NA	NA	1246282	1160527	1098743	871919	1087206	1025249	579077	397956	342067	499442	487171	397767	NA	NA	NA	NA	NA	NA	NA	NA	NA	NA	NA	NA	NA	NA	NA
arginine	Amino Acid	Urea cycle; Arginine and Proline Metabolism	C00062	HMDB00517	634198016	569091904	604639680	524880864	602481344	555531136	872152768	790331520	886423552	762161152	782525952	745303168	531082464	533797824	532728320	483099040	489696256	489944768	950110080	984738432	972875904	784096768	834624000	834408448	734642944	579331200	553870656	590007168	556060928	577341120	363897984	381087008	451029568	562266624	545115456	472052000	600189760	596574336	647983424
argininosuccinate	Amino Acid	Urea cycle; Arginine and Proline Metabolism	C03406	HMDB00052	1661844	1762490	1602367	1573606	1701899	1590017	2714137	2197929	2461307	2415572	2157324	2012920	1023304	964682	1109799	1060311	1029197	939230	4203258	3589747	3281365	3342310	3057762	2886815	1583722	1676575	1645847	1682557	1648857	1724194	3419086	3429221	3401777	3913743	3524102	3230783	4301535	3714252	3932068
asparagine	Amino Acid	Alanine and Aspartate Metabolism	C00152	HMDB00168	202280480	190895456	195844096	226388064	250064592	249946800	642529728	580529408	651207040	582948480	574728768	560423616	437667392	440970624	433614176	417331232	421004768	426133152	703400256	704385280	687653184	640722944	663485504	652023616	484751872	483190688	490818624	476187616	467823968	498381952	2483229696	2577591552	2798822400	3229186816	3285642240	2919379200	3084003584	3093098496	3214927872
aspartate	Amino Acid	Alanine and Aspartate Metabolism	C00049	HMDB00191	114314272	107027280	111590128	95623848	99044880	97077224	101894328	95226568	101419040	90645472	89481480	87490288	193342448	186721584	196640944	192473136	189070560	185903888	338380032	325624864	318827264	304068480	314225216	307613920	122192744	142025136	145952960	139729952	150364128	147863520	318189472	315348640	325147712	333045632	320008288	295773088	380640352	379115072	419733024
azelate (C9-DC)	Lipid	Fatty Acid, Dicarboxylate	C08261	HMDB00784	630774	761768	974859	554228	564338	NA	1158741	949511	1314711	784397	426340	474088	969453	1073261	659717	649383	540976	349441	830901	544242	NA	467051	452536	1026531	533551	397865	683582	999381	791456	1016068	2972264	992716	852226	739546	465501	434784	596813	325412	522909
behenoyl sphingomyelin (d18:1/22:0)*	Lipid	Sphingomyelins		HMDB12103	3123823	2400337	4245965	4043453	3089176	2903290	8877981	10440229	7876750	11235258	10843919	12228659	NA	NA	NA	1574991	1533768	933404	6396064	9882269	10305561	8702715	13221454	12586576	1544645	NA	263169	2968432	4631459	495886	6821172	5111596	4674870	8108027	10439735	12422384	7088382	10747847	7416041
benzoate	Xenobiotics	Benzoate Metabolism	C00180	HMDB01870	7971375	3511215	3365965	2854038	2830481	3324964	3512276	3059841	3950010	3144823	2908932	7143537	2784609	3007243	2913833	3224614	2529096	3162091	3019793	2952604	2982934	2868297	2670175	2962925	3674418	3035619	3227743	2998920	2881389	2639782	2705624	2675194	2958653	2947335	3281664	2878738	2497778	2795167	2540120
beta-alanine	Nucleotide	Pyrimidine Metabolism, Uracil containing	C00099	HMDB00056	31115414	32914046	28573782	32489676	32759436	32036132	21184372	18178248	19733952	16901888	14848084	14669298	48942404	46607780	46518172	44761188	44896008	47435132	33389474	31363130	32099728	30201910	29281336	32883928	16147113	16096775	17236156	14228321	14057886	14346511	3079984	3986471	4094174	4050574	5690680	3855931	4622014	5935368	3968941
beta-citrylglutamate	Amino Acid	Glutamate Metabolism	C20775		27260968	30648058	30973262	32368098	33214486	31768116	5888726	5354882	5767795	4705589	4739508	4483115	3602407	3953674	4314396	4267329	4625184	3923342	49428612	47710048	48421372	43537152	44703912	41330328	4679001	4456245	5601127	5117863	4315996	5402967	8979085	10218554	11299186	11401775	13485681	12456287	9114549	9196923	10789270
beta-hydroxyisovalerate	Amino Acid	Leucine, Isoleucine and Valine Metabolism		HMDB00754	2881741	2148056	2284853	1583572	1266372	1286185	1210118	1657664	1051035	1275851	1122142	1637599	2018705	2256602	1810605	1460325	2037815	2495151	1660176	2888507	1535263	1384032	1709313	1773747	2420603	3179807	2532925	1654005	1326928	1360655	1183800	NA	862350	1212129	1132114	685858	866078	638786	728521
betaine	Amino Acid	Glycine, Serine and Threonine Metabolism	C00719	HMDB00043	111371992	98792768	103296032	122454464	133000360	133638736	91483760	86051176	96999952	79843032	81594432	77533080	264018208	262774720	271137760	246723360	242367728	240246448	138131616	136456992	133258304	105278392	113817376	111836920	81036160	67565808	67668824	64440544	64234980	63822608	3604550	2916424	4050062	3612333	3369332	4955264	4082588	2866386	3388428
bilirubin (ZZ)	Cofactors and Vitamins	Hemoglobin and Porphyrin Metabolism	C00486	HMDB00054	86763	NA	96674	148458	176987	NA	NA	NA	NA	NA	NA	NA	NA	66478	NA	159961	196644	192547	327066	374764	320737	192665	130991	175829	167222	141347	NA	NA	NA	NA	NA	NA	NA	NA	NA	NA	195348	154851	150353
biotin	Cofactors and Vitamins	Biotin Metabolism	C00120	HMDB00030	671871	613303	660277	628899	787412	699639	622483	464612	606263	594841	546657	700066	880053	969381	896808	868202	892387	1018769	397189	390875	348436	440123	383466	386802	8138537	8211243	8043252	6769501	5915687	6893544	42628	47491	NA	NA	44394	NA	NA	NA	NA
butyrylcarnitine (C4)	Lipid	Fatty Acid Metabolism (also BCAA Metabolism)	C02862	HMDB02013	25425160	22671826	24141576	26808776	28727230	29091806	6238683	6261354	6554772	4876101	4693012	4510102	51275168	59391764	56659880	47325968	44374764	44403032	18190372	18944880	18665554	15834043	16590384	17925060	39064928	41410792	41499264	33963256	31238088	33486636	2862573	3856286	5768707	8425783	8990942	8240686	4967704	4781257	6035237
C-glycosyltryptophan	Amino Acid	Tryptophan Metabolism			708741	582831	662405	775399	982507	851191	208570	180353	185885	178405	118190	132428	683891	671612	643362	687312	669301	763623	134428	152088	128476	162889	171554	151265	90678	96013	41535	NA	NA	NA	1032424	1205601	1256587	1781431	1954104	1643373	2075110	2113204	2076869
cadaverine	Amino Acid	Lysine Metabolism	C01672	HMDB02322	NA	NA	NA	NA	NA	NA	NA	NA	NA	NA	NA	NA	NA	NA	NA	NA	NA	NA	NA	NA	NA	NA	NA	NA	NA	NA	NA	NA	NA	NA	2342765	2020595	2490615	3066259	3262941	3038425	2617078	2527774	2555945
carnitine	Lipid	Carnitine Metabolism	C00318	HMDB00062	285224032	266967040	261173888	291592800	325184704	328514816	75812120	62922236	69994104	67227912	63439660	60932720	320416928	298436896	296024448	276527296	287913664	283112192	301494432	272700032	263170464	254146864	250362464	240374512	144352256	136719344	144850816	119948800	124119896	122971784	2796214	3452662	4495465	5935030	5929646	5496932	5319550	4124970	4180468
carnosine	Amino Acid	Histidine Metabolism	C00386	HMDB00033	930120	810910	960493	1029036	1214713	1250606	1235513	1220298	1420901	1286598	1159013	1169184	892400	1051364	1058801	900369	918415	869498	2269333	2389246	2168163	1969632	2236740	2198568	7427897	7033681	6686174	5460967	5343418	5649370	NA	NA	NA	NA	NA	NA	NA	NA	NA
ceramide (d16:1/24:1 d18:1/22:1)*	Lipid	Ceramides			NA	NA	NA	NA	NA	NA	1252159	1652445	1047135	1411156	1441033	1670161	NA	NA	NA	NA	NA	NA	NA	NA	NA	NA	167963	142305	NA	276878	NA	514650	748387	60145	423321	258643	215045	447449	491852	580224	146088	659656	436738
ceramide (d18:1/14:0 d16:1/16:0)*	Lipid	Ceramides			424974	458233	387775	348925	341602	237157	880637	1077849	768342	843587	768870	871142	443774	334338	276853	326378	285994	204896	123811	173446	119547	NA	147223	165164	336040	207316	262052	366792	397281	250943	429029	298304	296395	588620	605945	743579	571527	756094	743965
ceramide (d18:2/24:1 d18:1/24:2)*	Lipid	Ceramides			470314	263743	667875	593979	402742	213235	2421554	2947703	2156679	3040154	3086633	3389221	NA	NA	115082	774698	541774	578836	465151	830142	903662	717010	1062784	1221634	1277221	1059161	722785	1961534	2685153	656993	610916	495350	434957	1043255	1094150	1354870	702866	1071128	899768
cholesterol	Lipid	Sterol	C00187	HMDB00067	7559505	6973074	7958959	13499910	9117662	7178731	20001930	27406128	16222720	21997294	21619820	20986016	4758875	4731704	4687483	6876018	7062456	6410677	11516577	17800242	20161112	15090151	22789176	27701356	10710822	8915556	9294850	13262653	14331593	8269018	8005761	7507880	5594951	10020994	11653822	11255199	11647009	10947521	9331470
choline	Lipid	Phospholipid Metabolism	C00114	HMDB00097	73339136	58760348	58965720	86312800	71207136	76562352	53699048	51065664	55482732	52832476	48740848	45833408	99198688	103155592	112476384	88423552	91615936	92715528	41497096	46614432	44990064	44839568	41677456	45256660	29537738	28301878	33319462	29744398	32328632	22795898	68694928	74863744	81468864	99261120	98819152	98030600	118301592	109394616	110795640
choline phosphate	Lipid	Phospholipid Metabolism	C00588	HMDB01565	3775200512	3574724864	3768200960	3646335488	3783413504	3834526720	1307588736	1320266880	1297434112	1242341120	1238255488	1248716800	1545323264	1563172480	1526294400	1508752512	1504050048	1492204032	1753737984	1753749376	1582732928	1659795968	1610733184	1635569152	3113623040	2812311040	2974202368	2813296128	2671643904	2684172288	682525504	647936000	711756224	605719104	647997248	618647104	545976768	524061856	549371392
citrate	Energy	TCA Cycle	C00158	HMDB00094	164027408	164981872	148929024	159581760	171283696	187161184	95129864	95122744	95100520	81972952	85119312	79503120	104691384	104659232	108520832	104125672	102512848	103436952	166100528	149922848	143637424	139702448	135639008	127982800	159212144	140185936	150707216	155106176	142306432	148130896	17246774	22368440	23826896	28906716	32558154	30551210	26683556	28306912	32254764
citrulline	Amino Acid	Urea cycle; Arginine and Proline Metabolism	C00327	HMDB00904	11698237	7123955	11331187	9442885	12823975	11397411	18122576	16563338	19505526	17484080	18575122	18182756	8961189	11042072	10934764	12622184	11443695	11373502	11789767	11253658	10158694	9259299	10145622	9971903	6871786	5786581	6418648	6082862	4309161	5959197	1014303	861070	1160669	1232200	1317096	1416562	1049738	726235	3329317
CoA-glutathione*	Amino Acid	Glutathione Metabolism	C00920		179850	212270	215242	219862	286040	228255	334619	421069	366067	278952	338830	276487	246054	286923	294546	279263	279789	235278	684471	782055	884352	676097	591634	614087	397749	244487	381281	433169	359550	431689	340911	358969	464370	391040	487236	591413	606457	441873	488326
coenzyme A	Cofactors and Vitamins	Pantothenate and CoA Metabolism	C00010	HMDB01423	1174643	1311672	1284687	1168918	1475477	1301155	829746	805874	730124	814650	667299	829221	1441830	1452893	1578326	1235710	1248222	1248360	2648565	2704283	2604425	2299107	2123688	1950128	1753218	1962122	2472213	2187040	1794527	2455889	1436342	1233247	1417032	1960761	1947589	1885857	2271475	2006279	2130371
cortisol	Lipid	Corticosteroids	C00735	HMDB00063	NA	NA	NA	NA	NA	NA	NA	NA	NA	NA	NA	NA	NA	NA	NA	NA	NA	NA	NA	NA	NA	NA	NA	NA	NA	NA	NA	NA	NA	NA	203403	221283	264359	323864	351745	337914	633733	474532	546883
creatine	Amino Acid	Creatine Metabolism	C00300	HMDB00064	394705312	439531328	330943232	395038880	410614976	367284384	1408598400	1047556992	1097791104	1222475392	1056085760	1001199104	2281896448	1965403776	1973688576	1945555840	1894663040	1827574144	5132131328	4098917888	3668613120	4437676544	3907062016	4033995008	631168832	540741056	596824576	503967744	428119488	447801216	364931168	360895936	377775744	354290688	339012608	353155552	337916224	315798176	388141184
creatine phosphate	Amino Acid	Creatine Metabolism	C02305	HMDB01511	3034407	3330773	2762339	2860504	3460972	2973960	12667885	11830070	12549905	11941765	11555593	10287988	26031834	23868808	25336656	21669548	22716650	21583308	62126416	52363872	51349376	48384872	48154932	46092768	4693688	4200075	4560133	4448206	3818550	4272894	1950939	2147154	2395963	2022547	2281637	2164051	1295841	1383674	1405305
creatinine	Amino Acid	Creatine Metabolism	C00791	HMDB00562	37585872	36110772	35866540	38794808	40645420	39954972	78203488	69368080	75520536	77746520	71423584	68569232	116330192	106488576	110033488	106378064	105368696	104659920	227656752	249569136	204787408	194773008	202216960	209659008	54202036	44165808	48107760	44175500	47478236	39632152	15511734	14584459	15420480	16669080	16716297	14969899	14823091	15775960	15381795
cystathionine	Amino Acid	Methionine, Cysteine, SAM and Taurine Metabolism	C02291	HMDB00099	NA	181011	NA	NA	66911	86426	28942592	23548224	25804596	20552512	18705860	18958320	13130244	11054681	10681364	9447050	9062902	9500495	3620002	2686263	2761356	2748196	2285070	2301852	19176464	19065844	19888412	20208584	22571998	22021220	2842508	3172546	3516437	5071874	5809249	5032312	3050166	2842461	3895530
cysteine	Amino Acid	Methionine, Cysteine, SAM and Taurine Metabolism	C00097	HMDB00574	4740259	3870307	4569157	3842297	4157038	3766995	9505678	10839957	11420610	12111275	12548249	11245952	6117220	6468315	6575748	5685366	5457721	5838648	48687968	51753200	52244428	44480584	39968288	36890904	5996648	4808388	4577690	4426526	4214070	4535149	458693	482776	494285	915592	815631	840274	794542	1028000	1028717
cysteinylglycine	Amino Acid	Glutathione Metabolism	C01419	HMDB00078	15085185	13625057	12382057	7694322	10116298	9451113	3337087	3137384	3456219	4390570	4453062	3768804	14204060	10672644	12489625	10195773	9077755	8643400	22199946	26273932	22623984	17437360	14829060	16499643	13494324	10943091	11774299	13851734	12481020	12095332	929303	838001	1017860	1839622	1925903	2096875	1446247	1998450	2502173
cytidine	Nucleotide	Pyrimidine Metabolism, Cytidine containing	C00475	HMDB00089	436230	402981	235228	297353	421062	290851	5402823	4035236	5167468	3844788	3450975	3241537	190953	51985	NA	79697	NA	NA	475795	299006	NA	264593	302222	280738	1532101	1014445	1188986	1132811	998252	926000	1184351	864057	1086403	1554764	1354442	1433853	1157973	1132364	1349506
cytidine 2'3'-cyclic monophosphate	Nucleotide	Pyrimidine Metabolism, Cytidine containing	C02354	HMDB11691	NA	NA	NA	NA	NA	NA	327155	602139	410992	339059	297176	303935	130549	184866	289067	212317	141459	136057	NA	NA	NA	NA	NA	NA	36604	NA	NA	97731	39689	NA	NA	NA	NA	NA	NA	NA	NA	NA	NA
cytidine 5'-diphosphocholine	Lipid	Phospholipid Metabolism	C00307	HMDB01413	NA	NA	NA	NA	NA	NA	NA	NA	NA	NA	NA	NA	308508	357906	577536	331214	349442	415180	810053	804567	560207	660763	694997	743246	NA	NA	NA	NA	NA	NA	650440	403660	567039	2145592	1273365	865125	1215178	999631	1254022
cytidine 5'-monophosphate (5'-CMP)	Nucleotide	Pyrimidine Metabolism, Cytidine containing	C00055	HMDB00095	4535422	4143234	4247570	4822640	5114301	5059643	4431628	4223579	4617329	3626666	3302120	3347607	3020513	3028572	3308740	2848837	2635397	2764287	5769549	6200211	5765160	5396736	5011578	5661152	20443120	20358456	19904236	19522768	17867464	19395568	3060520	2785268	2951576	3929661	3636156	3276316	3182090	3470127	3253917
cytidine 5'-monophospho-N-acetylneuraminic acid	Carbohydrate	Nucleotide Sugar	C00128	HMDB01176	NA	NA	NA	244746	71996	NA	212843	348723	255478	188923	242210	205574	NA	NA	NA	187275	NA	NA	710818	634409	464553	201841	NA	NA	91796	NA	NA	2247065	2195770	3588808	NA	NA	276002	NA	NA	NA	143719	101376	150033
cytidine diphosphate	Nucleotide	Pyrimidine Metabolism, Cytidine containing	C00112	HMDB01546	6224260	6986542	4584526	6296977	6937467	3997657	1831710	1788931	1752122	2847337	2045464	2644142	5713114	5926855	4434526	5080050	3846109	2972962	5002697	2821706	3119290	3955584	2866219	3032700	7322841	4103993	7740846	4605991	5003270	4626828	2323152	2107560	4049367	2802063	2655530	4054840	4269844	2733810	4772409
cytidine triphosphate	Nucleotide	Pyrimidine Metabolism, Cytidine containing	C00063	HMDB00082	10480024	12670255	11274789	10825841	10044977	10273371	7151817	6915171	6684011	5759479	6146246	5672269	10951889	11592922	11978747	9975920	10238858	9206565	9658943	8406386	8301535	7487445	6612005	6697013	14575662	11928909	14181458	14440903	12740361	13662137	5144842	4319092	6404666	7350797	8171527	8910684	8274935	8079224	9044874
cytidine-5'-diphosphoethanolamine	Lipid	Phospholipid Metabolism	C00570	HMDB01564	NA	NA	NA	NA	NA	NA	NA	NA	NA	NA	NA	NA	NA	NA	NA	NA	NA	NA	96435	85569	NA	144066	NA	135922	NA	NA	57416	NA	NA	NA	3617201	1904073	1693764	4872227	3702057	1658904	2356414	2059275	2220577
decanoylcarnitine (C10)	Lipid	Fatty Acid Metabolism(Acyl Carnitine)		HMDB00651	153035	126302	176407	139707	152371	158173	140666	154750	131667	197069	193368	196201	485739	376591	386931	393216	365111	331978	241483	236120	202331	202682	135617	192622	386140	422301	457210	377136	374671	373790	NA	102839	79048	167014	103171	90784	123954	NA	109888
dehydroabietic acid	Cofactors and Vitamins	Ascorbate and Aldarate Metabolism	C12078		4809872	5653277	4987798	3307506	3142568	3319523	42294168	39115196	43901584	2859780	2793057	2849596	1581272	1664109	1557038	4627825	4068819	3668615	1431764	1614368	1672364	3825746	3760059	3015186	3333257	2362041	2549687	9861835	9263673	10473879	31700576	30741766	29589072	1897970	1685675	1683361	1820167	1640621	1708048
deoxycarnitine	Lipid	Carnitine Metabolism	C01181	HMDB01161	45842500	41740860	44354912	50060944	53160652	54209656	23811124	19311884	23026156	18392948	18860406	18650376	49848744	50837472	53982692	48149268	48732848	50995980	40624248	40695844	38371544	33737852	36498392	34117472	35754864	35365808	35645832	31690668	33479664	31087648	4274872	4996407	5496265	6434505	7310431	6471542	6113535	5917535	6155803
diacetylspermidine*	Amino Acid	Polyamine Metabolism			306411	NA	NA	309784	414849	509057	1952934	1805607	1733984	1185474	1449264	1395471	NA	NA	NA	NA	NA	NA	NA	NA	NA	NA	NA	NA	2358632	2211644	2240137	1932957	1714604	2291998	2236046	2145932	2397445	7188595	6079855	6132667	3512672	3374348	4051503
diadenosine triphosphate	Nucleotide	Purine Metabolism, Adenine containing	C06197	HMDB01155	NA	NA	NA	NA	NA	NA	NA	NA	NA	NA	NA	NA	NA	22237	NA	38968	NA	32828	1189835	1158344	1034015	978517	848746	840982	NA	NA	NA	NA	NA	NA	NA	NA	NA	NA	NA	NA	NA	NA	NA
dihomo-linoleoylcarnitine (C20:2)*	Lipid	Fatty Acid Metabolism(Acyl Carnitine)			NA	NA	NA	NA	NA	NA	NA	NA	NA	NA	NA	NA	807207	881078	796941	813451	1004436	980876	127332	112344	122032	158033	133774	NA	NA	NA	NA	NA	NA	NA	NA	NA	NA	NA	NA	NA	NA	NA	NA
dihydroorotate	Nucleotide	Pyrimidine Metabolism, Orotate containing	C00337	HMDB03349	17643474	17654568	16576843	19181084	15379116	17659014	6449839	5133981	6261892	3469943	3715087	3515227	7740073	7966337	9003468	8631282	9874925	10960964	7477110	8516221	5930988	9183111	7243263	9957954	11985794	9718007	11358654	9266938	6455202	6881755	487072192	271440064	209607200	175607728	166484064	144224112	151922112	130803120	171208912
dimethylarginine (SDMA + ADMA)	Amino Acid	Urea cycle; Arginine and Proline Metabolism	C03626	HMDB01539	3125933	2234517	2698349	2883580	2927337	2823911	5150658	4034699	5160725	3421292	3303155	3166295	3237649	3388542	3217818	3193644	2645803	3008950	5311463	5536231	5647184	4486133	4106580	4924742	5766382	5340078	4939906	4998503	4405464	4781597	1972427	1641933	2246163	2739206	2880330	2221783	3347098	2937430	3641882
dimethylglycine	Amino Acid	Glycine, Serine and Threonine Metabolism	C01026	HMDB00092	1316899	1154920	1229884	1327164	1458775	1452379	1145250	1027974	1246385	924543	1169407	1924852	1293638	1317460	1348554	1392365	888972	1099993	1234183	1875237	1641224	1312512	1333714	1682715	1526939	1398597	1355620	1578777	1292132	1142741	NA	NA	538063	NA	NA	NA	545067	NA	NA
dodecadienoate (12:2)*	Lipid	Fatty Acid, Dicarboxylate			220068	156257	159141	NA	159715	145831	94754	161670	NA	143000	281832	148329	336893	364651	311073	NA	295654	218330	270428	288135	223371	336344	224321	183609	118651	113850	212918	199721	226450	179258	NA	NA	NA	NA	NA	NA	NA	NA	NA
eicosenoate (20:1)	Lipid	Long Chain Fatty Acid	C16526	HMDB02231	827660	859033	751970	1276598	1005911	881399	689887	1448258	690531	854103	597106	787726	551178	654304	737513	748046	1034595	687767	583337	600195	456427	780107	819398	784857	502471	753229	753588	787822	545843	717870	603800	462244	429740	287598	223549	378602	729236	357536	486588
eicosenoylcarnitine (C20:1)*	Lipid	Fatty Acid Metabolism(Acyl Carnitine)			NA	68356	114965	NA	NA	140729	215205	196032	NA	200172	208119	180224	4181624	4361439	4282762	3817277	4441851	4052864	937923	809217	739837	948195	852808	927436	NA	155393	162540	163547	187728	147702	NA	NA	NA	NA	NA	NA	NA	NA	NA
ergothioneine	Xenobiotics	Food Component/Plant	C05570	HMDB03045	859771	1640393	1047456	3288169	2236144	1719607	NA	NA	NA	NA	NA	NA	4700186	3366426	3653649	3749331	3129705	3358953	1011713	622816	527055	707942	629856	1409180	247742	228547	114439	NA	NA	57604	NA	NA	NA	NA	NA	NA	NA	NA	NA
erucate (22:1n9)	Lipid	Long Chain Fatty Acid	C08316	HMDB02068	327135	489404	321712	496567	499637	285749	113983	280879	163357	423052	144957	246935	211683	359585	346260	308628	248453	195215	164725	268177	116751	229009	190768	302657	127268	172284	238024	249735	183040	166067	338702	93587	235160	154986	121111	89553	153128	96347	140537
erucoylcarnitine (C22:1)*	Lipid	Fatty Acid Metabolism(Acyl Carnitine)			NA	NA	NA	NA	NA	NA	NA	NA	NA	NA	NA	NA	797226	815015	688653	630810	670525	595599	179665	138089	95721	202492	140285	139271	NA	NA	NA	NA	NA	NA	NA	NA	NA	NA	NA	NA	NA	NA	NA
erythritol	Xenobiotics	Food Component/Plant	C00503	HMDB02994	1312553	1127021	1251899	859225	1106548	839554	362932	402089	356891	379501	336052	257486	NA	313078	312712	169326	166875	212717	339116	424415	367011	246993	NA	NA	916421	674706	644125	421174	488815	421887	NA	NA	NA	NA	NA	NA	NA	NA	NA
erythronate*	Carbohydrate	Aminosugar Metabolism		HMDB00613	475616608	424950432	460083904	500283840	446911328	457155904	98077888	85549032	98595632	68741936	68914112	67654624	78819432	94281584	110277968	74110912	75775544	85312096	166814544	169555520	131346624	152035296	162898016	199892864	167819968	214106800	211609248	112205600	125370088	137763200	56870684	37022328	45337644	77940448	67207440	41785376	43696688	37920388	42481320
ethylmalonate	Amino Acid	Leucine, Isoleucine and Valine Metabolism		HMDB00622	2151098	1955225	2238605	3009590	2267207	2716439	2155528	2183554	2129933	1405804	1599137	1935638	17393488	21521212	21521660	16067351	15831841	18049476	NA	NA	NA	1016794	1263317	1690215	8538758	9220250	10029383	5485436	5795699	6489260	8090300	NA	4688043	NA	NA	NA	NA	NA	NA
flavin adenine dinucleotide (FAD)	Cofactors and Vitamins	Riboflavin Metabolism	C00016	HMDB01248	563462	698751	689591	568241	674924	588663	651360	665613	693608	604791	685384	673119	902619	989569	1008437	961813	943679	851709	1289283	1268626	1150465	994203	987164	925479	763532	677367	780446	817104	698228	803518	468151	490622	610625	459835	519450	612749	693003	623424	708223
flavin mononucleotide (FMN)	Cofactors and Vitamins	Riboflavin Metabolism	C00061	HMDB01520	94088	113293	124478	69308	84904	66156	160111	216503	186175	108939	162457	178168	127175	150018	163648	128311	124741	118612	156314	204245	286785	103019	103439	84210	122100	78383	107003	129746	84594	95524	40201	NA	73022	48319	67474	93994	108636	103665	104008
formiminoglutamate	Amino Acid	Histidine Metabolism	C00439	HMDB00854	76243	NA	57206	33344	62730	NA	90866	66545	138939	139834	146794	94602	NA	37751	NA	NA	NA	NA	143626	246913	185973	162948	159103	199113	194059	113049	111466	98520	104503	87144	NA	NA	NA	NA	NA	NA	NA	NA	276075
fructose	Carbohydrate	Fructose, Mannose and Galactose Metabolism	C00095	HMDB00660	38056424	33059204	36364316	33247054	31710144	32834568	19178496	18914674	20567700	16589314	17157024	15167860	8464950	8568335	8642971	6468321	6201753	6534326	44457472	45044716	39789464	39866672	37690976	43149584	51858340	43979512	47342760	38002664	38148312	40081648	614983	471850	NA	307437	NA	290914	NA	NA	NA
fructose 16-diphosphate/glucose 16-diphosphate/myo-inositol diphosphates	Carbohydrate	Glycolysis, Gluconeogenesis, and Pyruvate Metabolism	C00354		15312066	24039024	28026006	21306052	31219632	33540926	9349987	9257480	9564251	7953127	7700641	7473028	4246754	4538264	5042298	3592247	4119450	3696481	9818133	6329637	5763874	9088577	5758911	4626207	7708083	13302270	19375876	11732360	13215660	20650684	2698146	2583441	2938942	2147016	2535119	2567867	2408532	2245451	2430106
fructose-6-phosphate	Carbohydrate	Glycolysis, Gluconeogenesis, and Pyruvate Metabolism	C05345	HMDB00124	3653306	3049861	4685654	4064609	2929158	3183452	902915	577024	482287	333512	191628	310750	664167	907668	1493234	483309	666219	919876	1665580	1321881	728686	1962962	1511568	2126076	6328024	9550556	10316085	5217994	7447781	7510547	1392138	474753	185981	571878	381621	NA	52925	102224	154324
fumarate	Energy	TCA Cycle	C00122	HMDB00134	27659006	21940916	24564586	7257383	17362636	13134477	6562029	2541501	5107983	10481583	10023047	9263999	23181784	25154064	33130068	14823898	12272939	6893974	49438376	51158872	36590328	7323655	21639492	3221414	28589676	25272428	34621456	29906710	31899572	35557932	32393716	22766388	35716748	69653736	71334584	49177248	59177200	49226268	50564964
galactonate	Carbohydrate	Fructose, Mannose and Galactose Metabolism	C00880	HMDB00565	707199	1039339	1989859	4715599	4198963	3229057	773305	729247	732725	229707	NA	238251	1539506	2196147	3073516	3085445	2846752	3164199	1323083	2752526	1736273	3264705	4033112	4831929	NA	569044	609250	313051	1498236	NA	4341679	NA	1460050	2967786	NA	197300	414953	501303	NA
galactosylglycerol*	Lipid	Glycolipid Metabolism	C05401	HMDB06790	495231	473280	550197	485183	429008	465850	NA	NA	NA	NA	NA	NA	NA	NA	NA	NA	NA	NA	NA	NA	NA	NA	NA	NA	93971	212684	174502	84679	94830	110973	NA	NA	NA	NA	NA	NA	NA	NA	NA
gamma-carboxyglutamate	Amino Acid	Glutamate Metabolism		HMDB41900	443557	460951	440419	562884	583733	643633	203033	134025	273992	196820	213751	183401	197491	205787	231835	218911	203592	151345	498400	423958	371503	408885	489951	423496	761291	806907	830253	640386	629170	679331	NA	NA	NA	NA	NA	NA	61731	NA	NA
gamma-glutamyl-epsilon-lysine	Peptide	Gamma-glutamyl Amino Acid		HMDB03869	110624	192446	104789	101204	179182	159614	NA	NA	61770	NA	NA	NA	NA	NA	NA	NA	NA	NA	NA	NA	NA	NA	NA	NA	NA	NA	NA	NA	NA	NA	NA	NA	NA	NA	NA	NA	NA	NA	NA
gamma-glutamylcysteine	Peptide	Gamma-glutamyl Amino Acid	C00669	HMDB01049	404514	369394	NA	250018	292494	NA	124298	NA	NA	NA	NA	NA	588340	366626	231172	218940	218515	273168	620143	NA	287728	776239	336219	356426	969717	508031	626119	564524	345481	533545	NA	NA	NA	NA	NA	NA	NA	NA	NA
gamma-glutamylglutamate	Peptide	Gamma-glutamyl Amino Acid	C05282	HMDB11737	3251720	2514376	2945526	2786385	3616726	3524099	2966085	2959490	3764200	2718146	3228476	2787277	1735811	2108463	2125640	2332744	2058611	2010735	6113655	6923575	6555056	5834940	6326708	6006349	1219368	1237189	1312772	1351872	1148977	1435206	1681378	1701482	2250666	2566095	2384102	2281934	2348665	1896761	1891182
gamma-glutamylglutamine	Peptide	Gamma-glutamyl Amino Acid	C05283	HMDB11738	736715	441405	624988	983637	1137697	1057679	1192406	1077215	1308249	1364664	1454226	1204808	703925	638541	757395	744306	758230	721511	11364580	13069785	12775913	10369918	10568133	11279224	2222189	1508647	1473916	1226211	1255936	1224593	1121470	1311574	1595011	1598054	1844702	1822339	1866582	2037971	2342762
gamma-glutamylglycine	Peptide	Gamma-glutamyl Amino Acid		HMDB11667	100273	91937	107149	NA	NA	NA	NA	286669	NA	NA	NA	NA	NA	NA	NA	NA	NA	NA	NA	NA	NA	NA	NA	NA	NA	NA	NA	201128	NA	NA	2441018	2565409	2947206	2409616	3289455	2911873	3717097	3483839	3846099
gamma-glutamylisoleucine*	Peptide	Gamma-glutamyl Amino Acid		HMDB11170	384610	383594	379974	370682	403371	510076	1022523	859891	1077556	898384	941263	872759	394683	414576	372362	427879	372887	511843	492084	510447	432107	353864	450923	472385	532939	489652	452876	477862	505842	476635	1901991	1889269	2464798	2254789	2484992	2036773	2386507	2254369	2366771
gamma-glutamylleucine	Peptide	Gamma-glutamyl Amino Acid		HMDB11171	NA	84723	130277	151229	168853	178544	331926	239840	431367	271908	248983	288345	124351	NA	NA	102925	NA	117522	172027	190985	176981	NA	145065	180819	188042	NA	155496	213855	237373	245164	4399870	4673280	5390929	4550734	5213281	4635978	5770375	5791443	6419804
gamma-glutamylmethionine	Peptide	Gamma-glutamyl Amino Acid		HMDB29155	NA	NA	NA	NA	NA	NA	NA	NA	NA	NA	NA	NA	NA	NA	NA	NA	NA	NA	277074	315588	339971	227594	277096	285917	NA	NA	NA	NA	NA	NA	NA	NA	NA	NA	NA	NA	NA	NA	NA
gamma-glutamylthreonine	Peptide	Gamma-glutamyl Amino Acid		HMDB29159	526897	404899	511257	242736	432549	412552	378105	298683	412603	284102	259679	510430	267385	307137	279108	302166	239807	392395	338984	512193	409943	367092	307762	304861	812757	1089225	1027268	1257139	1125693	1146863	29691028	31866492	53776012	34325956	51960536	33263034	42103296	49177692	48626392
gamma-glutamylvaline	Peptide	Gamma-glutamyl Amino Acid		HMDB11172	301669	203299	283645	229198	393133	328058	624413	452088	568790	292581	493440	301642	341133	290865	246901	252098	264419	303533	259595	231161	135310	243104	191361	281196	452449	403441	384158	396379	454727	419670	22203280	23020084	29619532	24721872	28773644	23757532	29355214	30021376	29774816
gluconate	Xenobiotics	Food Component/Plant	C00257	HMDB00625	2139672	1259898	2286726	2387103	1795424	1166094	1701084	2040147	1342285	1129473	1518906	1061221	NA	870694	1061077	739188	274153	523027	2652843	3659826	2188521	3797464	3883253	4324814	4777071	6635180	7939101	5235823	5808716	6939616	4255623	NA	2318523	2834590	2950978	1701350	1192511	712176	1006513
glucose	Carbohydrate	Glycolysis, Gluconeogenesis, and Pyruvate Metabolism	C00031	HMDB00122	202059040	140740016	208930800	192985568	184182816	174644656	211882912	223335392	253593344	257080992	276391840	229282528	183770944	227302928	214342928	126435216	143199360	152309152	269168384	302275360	281851456	265773536	306907296	368838016	530225312	274677024	289561408	196322720	200075792	193937904	27324870	18140172	18962664	21195472	20170680	18701412	18769740	13616847	13683384
glucose 6-phosphate	Carbohydrate	Glycolysis, Gluconeogenesis, and Pyruvate Metabolism	C00668	HMDB01401	3138169	1997558	4078609	2460584	1914988	2246543	787457	356474	503149	657125	517333	323411	576422	897293	1889162	724387	491675	853403	4242261	3131446	1738690	3555344	2862297	4312108	3939808	2583121	3223397	1880929	3276807	3002667	602930	NA	NA	331739	NA	NA	NA	NA	NA
glucuronate	Carbohydrate	Aminosugar Metabolism	C00191	HMDB00127	2569566	2133004	2237106	2741639	3697311	3327254	688998	NA	490997	537649	411879	484947	1297725	1442894	2050300	1891192	1740844	1701010	1113042	941088	777108	1219699	1330568	703774	1539677	1723101	1460444	1003553	1011350	1199041	1842065	1201957	2327572	2299469	1612601	1366513	1521849	1137216	1167357
glutamate	Amino Acid	Glutamate Metabolism	C00025	HMDB00148	2996162048	2891421184	2843196672	3308813568	3340339712	3412974848	2800219648	2622759424	2782822656	2450805504	2376576256	2302993408	3447611904	3317073664	3527978752	3380827648	3413553664	3354439168	3970165760	3964704512	3910552576	3697973248	3707939584	3822225920	4012779264	4011524096	4158315776	4356915200	4199441664	4443817472	2219569408	2315159808	2399637248	2535054592	2569789696	2362295296	2426547456	2342969600	2451377152
glutamate gamma-methyl ester	Amino Acid	Glutamate Metabolism		HMDB61715	37536172	35309104	40389500	44255992	51593836	50520300	6659049	5826907	5795641	5729964	5150295	4389963	24154700	20206432	25086360	26824510	19121584	27850488	191060880	227235984	198031488	202477632	143986064	189985488	20191860	11910308	13190285	12812784	10673646	10447463	10852180	9480144	11785714	10823164	11246653	10517357	12969349	10927322	15578581
glutamine	Amino Acid	Glutamate Metabolism	C00064	HMDB00641	182108864	147209424	188032832	245230448	275931808	311104992	1287635840	1253984896	1335995648	1208026752	1174026496	1173967360	257560992	247930144	259324000	283831712	282482144	289196416	1565416064	1580711680	1588816256	1465923840	1543971456	1505163136	1552731904	1566302848	1558467968	1609176704	1597361664	1680641280	2823401216	2950481152	3229472256	3525821440	3730091520	3375810048	3240760832	3340559616	3442266112
glutarate (C5-DC)	Lipid	Fatty Acid, Dicarboxylate	C00489	HMDB00661	3797566	2969550	4754868	2259663	1234739	649834	306465	740343	NA	NA	NA	441991	2918594	3970471	5096219	2122935	1536818	785792	1420705	2107280	1602263	NA	656202	206182	2327161	1450017	2364648	1674117	1924259	2263554	544816	NA	NA	609035	698246	329400	240967	207902	NA
glutathione oxidized (GSSG)	Amino Acid	Glutathione Metabolism	C00127	HMDB03337	6839866	7285805	6966520	7872329	7870599	7534319	7230342	6659671	6781268	6566881	7071612	5377635	7464233	6997934	8787707	8060783	8025635	6713536	8941739	7021789	6028078	7661829	8041426	8474081	10060554	6274369	7245112	7240298	6605598	6688649	998127	1125520	975931	1408966	1281903	1395901	962732	695322	885402
glutathione reduced (GSH)	Amino Acid	Glutathione Metabolism	C00051	HMDB00125	58893768	81860584	57887992	67880560	69379920	61780668	24036792	15736206	19049044	25935378	27851292	18797116	64400248	50078416	54207880	55032632	56283688	46012716	41894040	24478760	26238436	31638002	35200744	30578068	69434880	58033788	68425864	55540072	56219880	56291724	6618466	7529628	5107405	9803917	7950204	8235483	7005528	5631966	7192974
glycerate	Carbohydrate	Glycolysis, Gluconeogenesis, and Pyruvate Metabolism	C00258	HMDB00139	5870468	5417244	4970322	4504027	5314396	4736271	2946829	2062042	2759210	1888453	1692436	1632271	2391088	2586485	3183730	1836946	1831589	2249756	5265715	6433541	4433601	7388324	6359646	8465589	1697564	1134230	1819688	633179	756194	NA	5249190	2508488	4177314	3745241	3436150	1924289	2372547	1490090	1903665
glycerol	Lipid	Glycerolipid Metabolism	C00116	HMDB00131	1550246	1578618	1353339	2048553	1851951	1506095	480813	3153279	537509	878064	203133	NA	1161010	NA	494077	NA	607879	2151137	NA	193679	NA	NA	NA	NA	NA	NA	1324098	4253995	NA	NA	NA	NA	NA	NA	NA	NA	NA	NA	NA
glycerol 3-phosphate	Lipid	Glycerolipid Metabolism	C00093	HMDB00126	1635962	1238400	1646713	1705628	2030269	2041306	1407966	1243050	1058480	839656	730973	931525	2233348	1692582	2078087	2399470	2370163	2405876	1939435	2028755	1491460	1656698	1281904	1800561	3337865	2658295	2689353	2206014	1365136	2119580	941369	788385	683056	384117	447201	396578	579842	616708	597472
glycerophosphoethanolamine	Lipid	Phospholipid Metabolism	C01233	HMDB00114	27488760	26776964	25285930	36444848	35345284	35954080	29505456	26537284	26807358	29066982	29241152	26547330	23857750	23861784	22387940	20111460	20098346	19984392	59394764	55265816	53838116	51285112	50685792	50106060	14794325	13321788	14027111	13525995	13375336	13644164	22087742	23884824	22695552	20697136	19473712	19838956	23460574	20476210	23218464
glycerophosphoglycerol	Lipid	Glycerolipid Metabolism	C03274		18479456	16070669	21791298	26842056	23621806	26077122	1879240	1390837	1869707	936885	995938	1168606	4209337	7011744	8056710	4313744	5093319	5929618	5250639	6743196	4780030	6921805	8235833	9440159	19029904	32878272	29943052	11031402	12663747	15585258	6781345	3057348	3853800	6450794	4810925	2199563	3127799	2740928	2578741
glycerophosphoinositol*	Lipid	Phospholipid Metabolism			3641290	2711911	3490314	6478774	4855352	4788203	3213205	2430428	1916813	967974	874165	1094243	2013147	2536526	2529102	2173233	1912341	2827626	2555522	2310795	1772787	3106317	2120200	3373885	1769780	1965818	2379320	1352697	1640774	1846860	4280571	2780997	2440328	3109960	2845588	1311116	2099738	1591563	1923320
glycerophosphorylcholine (GPC)	Lipid	Phospholipid Metabolism	C00670	HMDB00086	706053504	657101184	677128192	838658496	827571328	841007680	864161728	874306560	853690240	918531072	901322112	888627776	1030309888	1008350912	1017460864	1030962304	1034908288	1028251712	1803926784	1747847168	1674933632	1828784640	1791464320	1822218368	552757056	519129888	543472896	498297632	492720864	503704832	114420248	128227816	124408256	126949784	118624864	136758768	119054856	109921384	129574856
glycerophosphoserine*	Lipid	Phospholipid Metabolism			268694	260709	286912	477125	577397	470004	192669	143985	134291	75293	145483	47782	NA	NA	NA	NA	NA	NA	NA	NA	75480	NA	NA	71938	187646	121063	NA	NA	NA	153389	99588	88998	NA	113160	117201	NA	214832	110529	92977
glycine	Amino Acid	Glycine, Serine and Threonine Metabolism	C00037	HMDB00123	35985980	32252630	33888004	39795452	41350820	41620120	163876688	154927712	164895984	130826808	130299504	127896632	120820568	123762232	123218264	119805224	118342904	123445248	114630736	112997744	105353136	96347120	99138384	99760368	242456336	258098960	258369728	219960304	207365440	223662352	59107352	64045232	73663912	102897920	103351680	89366512	100459840	102494560	110587040
glycochenodeoxycholate	Lipid	Primary Bile Acid Metabolism	C05466	HMDB00637	NA	87132	87282	76847	77069	48471	133356	193954	246497	319079	312420	314673	91824	116783	118096	124958	72713	73378	170248	176040	188269	159693	181177	153532	346322	156674	198323	142824	119302	113750	NA	NA	NA	NA	NA	NA	NA	NA	NA
glycosyl ceramide (d18:2/24:1 d18:1/24:2)*	Lipid	Hexosylceramides (HCER)			NA	NA	NA	NA	NA	NA	741127	803318	532100	1194510	1113880	1480405	NA	NA	NA	NA	NA	NA	NA	NA	209161	164232	374220	256206	NA	NA	NA	112449	390443	NA	NA	NA	NA	NA	NA	141577	NA	126245	NA
glycosyl-N-nervonoyl-sphingosine (d18:1/24:1)*	Lipid	Hexosylceramides (HCER)			849488	506322	1051128	1414743	893707	712258	24427044	28198248	23069960	29084460	28552704	33465106	180817	217973	402990	1754495	1403679	1361657	1649524	2826801	2657241	2854068	3312114	3392414	2329936	1629276	1476149	3370781	4422045	1224914	2299336	1896933	1732496	2405720	2491611	3640777	2140764	3101633	2437350
glycosyl-N-palmitoyl-sphingosine (d18:1/16:0)	Lipid	Hexosylceramides (HCER)			562476	559133	534549	1088476	790455	459423	9802614	11726181	8243288	10461738	10277005	13758886	NA	NA	NA	519207	NA	NA	1064403	1911999	2525686	1228823	2890673	2958449	NA	715427	725810	1258902	1859587	585335	NA	NA	NA	855900	852226	1612978	703090	1889404	1485792
glycosyl-N-stearoyl-sphingosine (d18:1/18:0)	Lipid	Hexosylceramides (HCER)			NA	NA	118280	NA	111241	93706	1483262	1719365	1390522	1577137	1779966	2229488	NA	NA	NA	280597	243258	184738	335298	532704	602170	375006	776427	717634	154791	NA	NA	NA	296246	NA	NA	NA	NA	NA	NA	262773	92379	270551	140964
glycylvaline	Peptide	Dipeptide		HMDB28854	NA	NA	NA	NA	NA	NA	NA	NA	NA	NA	NA	NA	NA	NA	NA	NA	NA	NA	162193	184236	188075	232635	103647	127949	51161	NA	NA	NA	NA	NA	126442	90764	146557	84248	111094	65795	130867	136577	109034
guanine	Nucleotide	Purine Metabolism, Guanine containing	C00242	HMDB00132	262740	411753	NA	NA	348419	NA	111803	NA	NA	NA	64577	NA	68282	NA	NA	NA	NA	NA	286738	162553	NA	197491	NA	195796	375760	190084	305698	182416	NA	192565	263030	201863	286211	246393	192142	271717	303819	NA	1655912
guanosine	Nucleotide	Purine Metabolism, Guanine containing	C00387	HMDB00133	2191813	1771790	2697954	3360513	2813053	3497501	13123985	8781573	10193689	9192489	5902936	9460744	603659	1196824	1119847	1115451	1165309	2036459	1146309	2160139	2058428	1854460	1572232	2882512	2061028	1524510	1368484	1925718	1659633	1240332	1266306	1664320	2816879	1815653	3979928	5893560	2504313	3980066	3419973
guanosine 5'- diphosphate (GDP)	Nucleotide	Purine Metabolism, Guanine containing	C00035	HMDB01201	873689	1530600	689625	825269	1073387	810019	534047	254463	325931	470899	391816	407340	703324	643212	714326	431535	431454	528452	921047	963030	904709	890743	622421	705779	887205	881962	815552	894298	815004	805495	359601	312938	641035	579159	571148	721854	775558	678163	843773
guanosine 5'- monophosphate (5'-GMP)	Nucleotide	Purine Metabolism, Guanine containing	C00144	HMDB01397	1282082	989695	765761	1138174	1062723	1003125	432227	490698	517655	579546	448511	509358	1381559	1293232	1282688	1383496	1148911	1175508	1714859	1736357	919153	1252218	1074929	1656596	1312481	1138836	1277834	1298530	1368022	789343	2015810	1525695	1562497	2552537	2037257	1527225	2094711	2165566	2070168
guanosine 5'-diphospho-fucose	Carbohydrate	Nucleotide Sugar			213191	189959	180202	107735	227798	81468	226096	278726	250991	138580	142498	166497	157438	212498	172987	175208	145814	143028	NA	NA	NA	NA	NA	NA	336898	365166	433419	439768	378941	452714	91983	79638	123789	131623	114766	133290	122772	157351	168515
guanosine 5'-triphosphate	Nucleotide	Purine Metabolism, Guanine containing	C00044	HMDB01273	2359354	3349570	2552721	2335129	2819243	2109918	1662735	1220599	1224979	1441645	1424381	1153256	1992771	2346988	2126105	1651977	1357282	1552166	3462241	2997427	2474973	2396209	1841873	1899074	2700616	2232679	2535428	2501439	2073973	2251342	1089056	875407	1593961	1583322	2061167	2143438	2283754	2165018	2552519
gulonate*	Cofactors and Vitamins	Ascorbate and Aldarate Metabolism	C00257	HMDB03290	15530202	12388077	16580009	21620212	22746996	18369912	7551902	5446722	5708843	4384037	4105069	2732200	11128998	14741612	19252568	11694274	12307001	15452261	10458565	9737385	6562898	8158357	10494679	10288153	10861642	12018953	13927438	5638994	5790229	8557303	9334943	5265227	5123666	8588909	6050430	2558145	4253070	2928030	4986766
HEPES	Xenobiotics	Chemical			289831808	284411872	325016640	315416256	360851104	305137440	395261088	386327360	365554464	413125504	422074080	378243136	260917728	322038112	282864640	253681184	242116496	222532080	883463552	877367360	915239168	729095104	752707776	712284672	625769728	455232704	499889536	484248480	433581344	530552320	606344896	656062272	777817408	744182592	746914176	786054592	1016128640	889575360	923785408
hexadecasphingosine (d16:1)*	Lipid	Sphingosines			623485	565273	461897	706133	699609	580803	342927	177853	154379	289699	254651	251153	520302	570534	500929	485909	581638	643424	608175	498972	478170	613491	613529	498635	487024	464185	512285	545066	510667	466794	460206	522411	480105	396545	368620	376885	424243	377857	369424
hexanoylcarnitine (C6)	Lipid	Fatty Acid Metabolism(Acyl Carnitine)		HMDB00705	NA	124191	83334	NA	157102	NA	NA	NA	NA	125767	NA	NA	189489	190316	251479	67932	194163	NA	NA	NA	NA	336160	NA	211692	433351	266381	367744	299563	260437	290019	NA	154260	173405	169533	286104	202145	165002	138646	155277
hippurate	Xenobiotics	Benzoate Metabolism	C01586	HMDB00714	324521	257743	384478	404590	390134	335727	374700	419928	398348	414332	438546	345778	390099	456421	466798	398300	399911	349281	366575	449554	481740	319996	441505	370733	813266	479890	540442	559880	467139	512172	NA	112781	NA	NA	NA	NA	NA	NA	NA
histidine	Amino Acid	Histidine Metabolism	C00135	HMDB00177	1792046	1751486	1642235	1645093	1872045	1845622	7770775	7756630	7370289	6117165	6270409	6293255	4711262	4674463	4713991	4173684	3810474	4287586	9669274	9363278	9367005	7978231	7094033	8167768	6628517	5775078	5620412	6405311	6433936	6638847	22811922	21206244	25542370	30264778	32525520	29308660	32572336	32290564	34854244
histidine methyl ester	Amino Acid	Histidine Metabolism			NA	NA	203477	315984	433305	262417	NA	325778	697318	418384	299820	356942	357763	544784	558511	717941	620027	800804	541092	466786	435119	570824	301316	519580	447422	285313	296698	308548	276925	NA	197115	314000	506180	681673	699891	759108	657333	719757	697019
homoarginine	Amino Acid	Urea cycle; Arginine and Proline Metabolism	C01924	HMDB00670	776562	772375	774364	585997	589680	863328	1341066	1108496	1253320	1107176	1237983	1049068	648044	763091	667902	505408	628541	580657	1154088	1486735	1305174	1241451	1168875	1122188	1180943	806763	872836	814943	683216	740787	NA	NA	NA	NA	NA	NA	NA	NA	NA
homostachydrine*	Xenobiotics	Food Component/Plant	C08283	HMDB33433	4418889	3982281	4228923	5174755	5466903	5669660	2427210	2271099	2609070	2150642	2269434	2022865	5204469	5422856	5408404	4944637	4921906	4773988	3832616	3903170	3576060	2961179	3168219	3225254	2395581	2535407	2281991	2066225	2193502	2039804	NA	179349	NA	318463	NA	201162	142036	257344	209436
hypotaurine	Amino Acid	Methionine, Cysteine, SAM and Taurine Metabolism	C00519	HMDB00965	19067280	20943376	19051434	22817998	21617588	20851196	9938765	9328030	10045513	8132974	8232776	7388754	41432444	40552284	40072912	39678428	39736588	39543964	46957800	42984044	40704056	41737400	39694180	42427596	6447374	6346985	6337850	4360304	3964254	4727058	1723364	2487494	2287744	2380659	2215964	2371967	3156161	2400179	2407326
imidazole lactate	Amino Acid	Histidine Metabolism	C05568	HMDB02320	NA	NA	NA	NA	NA	NA	259209	149817	198483	NA	NA	NA	NA	NA	NA	121216	NA	87846	1091678	957762	955508	871258	948084	774791	NA	NA	NA	NA	NA	NA	NA	NA	NA	NA	NA	NA	NA	NA	NA
imidazole propionate	Amino Acid	Histidine Metabolism		HMDB02271	287186	307978	301485	350366	346909	364622	2625788	1960677	2357228	2010123	1861613	1929547	823409	911350	894353	754614	908599	823363	5811647	6042590	4889922	4920937	5091043	5062705	1370818	1338738	1215850	1205011	1073479	1188998	NA	NA	NA	NA	NA	NA	NA	36997	NA
indolelactate	Amino Acid	Tryptophan Metabolism	C02043	HMDB00671	37497	40858	40662	NA	59749	NA	72710	77634	114635	112938	114706	136645	32469	76010	64731	48192	53987	39795	81546	93979	77090	64189	85914	52526	165967	68966	85885	67241	47228	69165	NA	NA	NA	35693	NA	NA	27782	NA	40304
inosine	Nucleotide	Purine Metabolism, (Hypo)Xanthine/Inosine containing	C00294	HMDB00195	2008497	1642005	2864736	3556883	3871757	4267183	4184441	7908773	5107305	4486569	4561473	3388098	630555	874979	890977	1049179	944551	1110815	862309	1210109	1532010	756948	1496690	1500639	1459535	1505889	1062497	1043677	1025452	924543	211848	431404	320084	459357	367286	905566	433700	608765	223328
inositol 1-phosphate (I1P)	Lipid	Inositol Metabolism	C01177	HMDB00213	703229	148717	618249	416857	187625	NA	2354638	457737	674544	148716	NA	178772	334632	411928	751545	948530	267952	415914	1289137	839813	276045	2004338	1016179	1535606	3338625	4471128	6174976	2141450	5710022	3971930	1133023	NA	139535	624470	378100	NA	NA	NA	NA
inositol pentakisphosphate	Lipid	Inositol Metabolism	C01284	HMDB03529	208285	388857	450273	175524	460976	516743	157825	231391	158014	165548	177175	114465	98938	205963	250964	421461	300803	408925	153874	307758	201993	167352	236366	190407	355179	177587	289177	333861	704897	278621	NA	NA	NA	100454	174539	307372	119928	358054	219737
inositol triphosphate	Lipid	Inositol Metabolism	C01243	HMDB01143	274660	243537	271038	385109	336117	273571	630153	701338	474880	392240	341231	314401	204595	240682	244053	408268	221862	229424	392261	704058	294409	679695	433784	373156	794491	703620	902600	943647	743253	759844	NA	NA	28026	54142	80593	102898	156655	268897	148123
isobutyrylcarnitine (C4)	Amino Acid	Leucine, Isoleucine and Valine Metabolism		HMDB00736	1551641	1911402	1352899	1013650	955686	NA	1149915	1212837	1159638	1106251	1172918	928509	1715976	1739966	1838790	1598675	1676718	2071599	3555649	3171561	3212134	2292837	2890635	3344532	1019840	911472	933714	607517	651412	454340	326098	133696	214727	NA	NA	NA	NA	NA	138110
isocitrate	Energy	TCA Cycle	C00311	HMDB00193	96727760	105658400	170102000	78863488	89835856	80094680	31657256	13172420	24375058	26305548	27129710	16042206	35185784	46630672	92003888	59540984	35413484	42435348	75312840	51063400	23235722	53876404	52566956	81130504	55378492	51133180	64257076	32556672	61224912	57597304	20294674	6819494	9344255	17817220	13133749	16671062	3842533	2995339	12688841
isoleucine	Amino Acid	Leucine, Isoleucine and Valine Metabolism	C00407	HMDB00172	269809600	238672896	246796432	235797376	261756288	249851760	735510912	680058880	751541568	634340544	658307392	663560640	593273408	597176448	581248512	496403648	511412800	520036288	775042112	791982848	784927680	650060288	651059392	684927424	716387200	668767680	666455680	775054592	727207808	743778560	446982880	425488416	511842688	555386688	578002816	525772960	558733312	549320320	607586368
isoleucylglycine	Peptide	Dipeptide		HMDB28907	NA	NA	NA	NA	32354	NA	84922	43194	68848	NA	NA	NA	NA	NA	NA	NA	NA	NA	47588	52630	58937	43559	49792	27125	NA	NA	NA	31980	NA	NA	NA	NA	45274	NA	NA	NA	NA	53552	NA
isovalerylcarnitine (C5)	Amino Acid	Leucine, Isoleucine and Valine Metabolism		HMDB00688	5996327	7119594	5809855	4164063	3990695	4833573	3332188	2334099	2852911	3002578	3739571	3133937	9929136	10430293	9222530	7608720	6735332	10287534	9387222	8680038	7714719	6012095	6599841	6342134	6757321	5708921	5771872	3535351	3222025	4222459	NA	NA	NA	NA	NA	NA	1169637	NA	NA
kynurenine	Amino Acid	Tryptophan Metabolism	C00328	HMDB00684	550630	621965	618278	640122	653910	634514	19546994	14049022	18224458	17452252	15535210	16141744	2189695	2575539	2476268	2408863	2352096	2698219	1846162	1849001	1769795	1699005	1545555	1377809	1216459	625245	846046	791909	656393	950109	18206244	19434744	22668586	11622008	10368937	8985007	23724114	26691960	27396188
lactate	Carbohydrate	Glycolysis, Gluconeogenesis, and Pyruvate Metabolism	C00186	HMDB00190	296715168	211574272	273279424	279560672	247509248	240707040	175680496	176418192	208032032	180490672	200386288	149896832	157237728	203692176	291269824	136072080	180968800	126974352	201723216	166023104	126485896	126379808	192110000	167261888	521076096	391036192	426278752	308164832	241156384	306434208	683993856	512562048	428137760	914694592	648789184	623063488	577075392	529143968	497392160
lactosyl-N-nervonoyl-sphingosine (d18:1/24:1)*	Lipid	Lactosylceramides (LCER)			NA	NA	NA	NA	NA	NA	613154	716054	523606	814582	684788	849745	NA	NA	NA	NA	NA	NA	NA	NA	NA	NA	NA	NA	1571461	1178768	1011315	2592516	3292519	856069	236732	135816	NA	427839	461348	684236	220320	523604	384263
lactosyl-N-palmitoyl-sphingosine (d18:1/16:0)	Lipid	Lactosylceramides (LCER)			NA	NA	NA	NA	NA	NA	460478	500104	392242	477604	401802	617221	NA	NA	NA	NA	78588	NA	219664	360505	408915	241988	466967	502619	1630094	1197735	1300887	2101761	2828213	1282018	270704	224602	228294	472280	589030	695960	388259	649083	562954
lanthionine	Amino Acid	Methionine, Cysteine, SAM and Taurine Metabolism			NA	NA	NA	NA	NA	NA	968580	846738	950528	719561	632373	522724	1080810	1210506	1269386	1083644	1237487	1163110	299436	197463	45321	197095	231995	351063	623855	723454	641484	704137	728013	903799	NA	NA	NA	NA	NA	NA	NA	NA	NA
laurate (12:0)	Lipid	Medium Chain Fatty Acid	C02679	HMDB00638	13049643	13611429	10227090	12282763	10465348	10122797	10181902	13006843	11892352	9778960	13056091	8526791	13682424	14925833	10698394	11873172	11212753	12605888	11069932	12491813	9694455	10309545	7339245	10522732	12095380	10999176	10458721	9329323	10638790	10368322	15445795	11839245	12120897	11122600	9311918	9210347	10867415	10891278	10689157
laurylcarnitine (C12)	Lipid	Fatty Acid Metabolism(Acyl Carnitine)		HMDB02250	222699	276806	344676	285009	267633	317890	178682	NA	156405	NA	NA	184240	3276396	3574107	3976694	2651842	3130550	2755557	295730	176974	240732	298085	390042	327610	806718	915600	815960	781534	656024	685539	NA	NA	NA	NA	NA	NA	NA	NA	NA
leucine	Amino Acid	Leucine, Isoleucine and Valine Metabolism	C00123	HMDB00687	156171568	130957504	144901792	147019360	158117376	155974368	507889984	458571520	497600192	450080992	449369632	418536608	331822048	348095424	362424352	310210112	303916608	317630272	497161024	494727904	496524512	432916832	456621984	463450784	461113472	399349728	405651360	446413344	443822816	454484544	1012117696	1052650624	1202120448	1407088000	1419560192	1244041472	1312545664	1358647040	1423638784
leucylglutamine*	Peptide	Dipeptide		HMDB28927	NA	NA	NA	NA	NA	NA	581153	280684	308239	310484	233723	223388	NA	NA	NA	NA	NA	NA	272270	336585	271496	623945	337564	382614	NA	NA	NA	NA	NA	NA	117686	89885	136717	187926	161884	177394	185679	98353	165201
leucylglycine	Peptide	Dipeptide		HMDB28929	71080	49342	NA	100352	NA	NA	1053032	413528	305960	372851	182317	248122	NA	59893	NA	NA	NA	NA	357941	398924	423918	607154	331899	403985	44932	52951	93210	NA	NA	NA	106058	97220	144745	156965	124543	90417	163494	135048	151263
lignoceroyl sphingomyelin (d18:1/24:0)	Lipid	Sphingomyelins			10487437	8706276	14363632	12064681	9597395	8687567	10049212	11392043	9971080	10204585	9601298	13269464	284999	436119	885862	2474363	2114938	2024781	17392014	25341904	29874790	21569732	29071428	30654258	2672063	1780425	1624098	4179154	5730328	1670154	4182250	3210001	3544243	5804181	6578874	8576971	4733001	6308727	6027687
linoleoylcarnitine (C18:2)*	Lipid	Fatty Acid Metabolism(Acyl Carnitine)		HMDB06469	NA	NA	NA	NA	NA	NA	324467	254791	257596	235715	255442	246094	1274040	1411812	1415152	1552548	1651593	1649706	276428	193699	218913	288092	246250	240473	NA	130143	99970	95411	135566	NA	NA	NA	NA	NA	NA	NA	NA	NA	NA
lysine	Amino Acid	Lysine Metabolism	C00047	HMDB00182	35610464	31616800	33348408	27591936	30715718	26747836	69061224	67105520	72284608	57299660	60640160	58629432	33146004	32752348	33650288	28430888	29539544	30565946	59379884	63963392	63962088	50477004	51692116	52981864	40162288	27982992	28525868	32907524	30558310	29548408	69390984	71052408	85210416	104733160	97576432	87970488	119256536	119097408	129368976
malate	Energy	TCA Cycle	C00149	HMDB00156	55231560	61158084	51833572	54958876	62401080	57861928	34777784	30411872	31420366	27022192	26500392	25173462	59506124	52168576	55122968	53306720	51689768	50866364	109849744	91706680	77144432	79718552	82759600	72587480	83509424	85678328	84498160	78954736	78384200	77279720	132484448	127122008	138694512	122453896	138557056	127256232	129264520	125138640	131974800
mannitol/sorbitol	Carbohydrate	Fructose, Mannose and Galactose Metabolism	C00794	HMDB00247	71357992	66121768	69942368	85220672	74462216	75230496	272359456	234205456	287132096	171910272	171288112	182263168	7493072	8994190	8747933	5874114	6635896	7919599	52871928	58037792	46602616	55911308	54857620	72330280	179129408	232975600	235727840	137379040	142527152	156853616	4115499	2830540	2625338	1811725	2552768	1441588	1470066	1228780	1303260
mannose-6-phosphate	Carbohydrate	Fructose, Mannose and Galactose Metabolism	C00275	HMDB01078	1253346	948522	1614013	1069467	1134100	1185937	555600	342917	290035	234195	NA	221836	NA	131497	237681	NA	NA	143002	1697140	1321111	768187	1395559	1326543	1749078	2024480	1860013	2264343	1070962	2138368	2247765	NA	NA	NA	NA	NA	NA	NA	NA	NA
margaroylcarnitine (C17)*	Lipid	Fatty Acid Metabolism(Acyl Carnitine)		HMDB06210	227836	260237	242862	211709	283028	204549	117568	NA	NA	158243	142529	206398	2698577	2947457	2997770	2683343	3367559	2976899	642995	539501	594946	642308	636242	495580	342866	365111	261313	362633	415460	393678	NA	NA	73463	NA	NA	NA	66722	NA	NA
methionine	Amino Acid	Methionine, Cysteine, SAM and Taurine Metabolism	C00073	HMDB00696	130430840	118650128	124034928	115590464	124482760	122293520	236169776	226109040	241473232	221371328	225791568	215750432	179946944	181443664	186947520	163669408	161562128	161586960	291164352	303249952	298755968	260757664	280272736	267829616	241382688	222328272	228781088	237652544	227211296	243801488	164966176	160710336	170252512	173373696	168899376	168666992	172967328	179726768	183738288
methionine sulfone	Amino Acid	Methionine, Cysteine, SAM and Taurine Metabolism			568391	552205	503931	580556	690659	690074	1470496	1275360	1418419	1235837	1254074	1235576	1022394	1033370	915575	896868	876783	950782	1763379	1540819	1653756	1471133	1483555	1476752	1151051	1106451	1065247	994456	1014600	1091897	NA	NA	NA	NA	NA	NA	NA	NA	NA
methionine sulfoxide	Amino Acid	Methionine, Cysteine, SAM and Taurine Metabolism	C02989	HMDB02005	5115374	4735322	4514229	5457653	5841433	5807354	5564605	5097537	5471583	4526949	4738650	4283712	8267607	8377784	8243576	12283206	12341035	12874900	4660434	4626541	4314875	4629154	4164861	4610291	4347160	3601371	4117146	4041922	4031360	4139841	1018801	1003128	1302385	1155978	1316087	1128296	1456025	1175812	1625495
methylmalonate (MMA)	Lipid	Fatty Acid Metabolism (also BCAA Metabolism)	C02170	HMDB00202	1343728	2140603	967178	5103799	NA	2116135	NA	3781688	3255944	1145631	1729421	953659	1370417	370394	678301	NA	1782591	2704859	1855493	NA	1225517	383299	NA	2037318	NA	NA	NA	1705627	1866393	1559089	2189905	2923765	2018725	658342	326287	1200188	991162	1338649	1480282
methylphosphate	Nucleotide	Purine and Pyrimidine Metabolism		HMDB61711	8204737	7045753	7284181	11093475	8464614	9102133	11311060	13074778	12332405	6308562	6611460	6479985	7016710	7951776	8159400	7805634	6563496	7488617	10016742	12794540	10728453	11470714	8644437	10844232	12157527	12417553	11018183	12726239	12055342	9084939	5676440	5819193	5814885	8067312	8184152	8905257	8245495	8354707	8043704
methylsuccinate	Amino Acid	Leucine, Isoleucine and Valine Metabolism		HMDB01844	1159998	1131770	1163796	997303	1328138	864426	683308	488025	586913	816391	832027	998463	958604	1218194	1569828	935585	735644	681269	977254	1493252	1227798	593022	1336546	203595	1427736	1190520	1246274	721154	689526	1242210	1023580	NA	917250	553747	431018	388497	306278	549561	361125
myo-inositol	Lipid	Inositol Metabolism	C00137	HMDB00211	489672576	359457440	466825952	61659792	118517544	80522936	25968092	16590594	22489772	166983568	133502096	33374886	491503744	294558144	554991552	94780504	67924304	64739336	553605696	421849632	436865248	53397972	68535944	56363220	55068036	21788934	35265220	92002464	120085936	134652752	30172820	19420550	25116224	77588744	77889624	228922992	164632720	219537488	206708848
myristoleoylcarnitine (C14:1)*	Lipid	Fatty Acid Metabolism(Acyl Carnitine)			126340	176007	201050	228300	311314	213889	904409	660021	694787	626357	660401	600796	1277070	1393412	1502806	1331410	1297871	1367763	274141	198179	351714	403831	317556	422389	545947	670760	695173	542459	536554	574967	156403	NA	NA	NA	121539	NA	NA	NA	NA
myristoyl dihydrosphingomyelin (d18:0/14:0)*	Lipid	Dihydrosphingomyelins		HMDB12085	100520	141002	NA	72315	NA	NA	1019350	1134643	792223	1554639	1183645	1236407	508171	360026	280954	161948	226606	163276	206218	203665	228795	253711	233987	320459	180201	131970	172668	192125	247771	161415	700223	556154	545029	865220	851354	949586	966824	1124458	917258
myristoylcarnitine (C14)	Lipid	Fatty Acid Metabolism(Acyl Carnitine)		HMDB05066	575895	804793	720498	727326	892172	692655	NA	769968	797364	548406	477941	NA	24752498	23905534	24943040	20485526	23471392	22861692	1642706	1615008	1834040	2119804	2015408	1827738	4203575	5216182	5467899	4541102	4794001	4403226	NA	NA	NA	NA	NA	NA	NA	NA	NA
N(1)-acetylspermine	Amino Acid	Polyamine Metabolism	C02567	HMDB01186	NA	NA	NA	NA	NA	NA	188890	NA	156713	103472	223090	68035	NA	NA	NA	NA	NA	NA	NA	NA	NA	102401	NA	78670	1417223	2164455	1943796	1306558	1335347	1699460	842547	729982	872863	3165099	3234508	2315056	1470864	1632693	1379627
NNN-trimethyl-5-aminovalerate	Amino Acid	Lysine Metabolism			23004860	21400300	23365180	24648420	25874160	27536096	3985647	3391214	3622806	3550368	3643295	3187324	17285068	17066840	17521608	16210523	15756332	16534850	15282559	14897631	14390687	12716065	14476721	13849574	10520902	10876225	10762425	9539378	9136950	10056065	706631	1164087	954572	760495	1041507	1007934	1163853	954546	1399311
N-acetyl-aspartyl-glutamate (NAAG)	Amino Acid	Glutamate Metabolism	C12270	HMDB01067	4127493	3933617	4021491	3808577	3879222	3953330	5859100	5481255	6116420	6438508	5936797	6646996	3151691	2984329	2941229	3050400	2863837	2816217	72264512	71618704	70067816	70890976	66677356	69631160	212461	234098	220464	147388	139145	144126	727378	862818	1024924	1242016	1447956	1264830	1271091	1021558	1174636
N-acetyl-glucosamine 1-phosphate	Carbohydrate	Aminosugar Metabolism	C04256	HMDB01367	359510	248373	368462	560247	119781	222226	2335324	2230151	1861100	893007	973112	1165957	119279	152699	191578	NA	72171	158020	477706	358785	171001	270834	352806	446462	209319	NA	253354	NA	291033	221953	192260	NA	57891	139830	NA	NA	61100	NA	NA
N-acetylalanine	Amino Acid	Alanine and Aspartate Metabolism	C02847	HMDB00766	1502882	1530048	1567609	1760964	1822972	1973275	1046191	1022561	1093238	762966	759802	841297	1141362	1272058	1244222	1077869	1167202	1162712	1571260	1304270	1468624	1313690	1287864	1574235	2164464	2240119	2212430	1703319	1734612	1631664	686301	810057	833665	751816	976575	1000476	900799	1014271	827578
N-acetylarginine	Amino Acid	Urea cycle; Arginine and Proline Metabolism	C02562	HMDB04620	550149	468655	495220	590946	670810	708718	278544	198758	181010	NA	232686	166293	389222	425232	439324	435665	414086	NA	323834	316322	340317	NA	253195	335839	162412	NA	159825	117768	NA	98758	NA	NA	NA	148714	169947	155323	124851	NA	117806
N-acetylasparagine	Amino Acid	Alanine and Aspartate Metabolism		HMDB06028	701779	667882	643697	982114	1207260	1145680	1959631	1665574	1878823	2185324	2120954	1909352	960320	992956	1119442	1022647	970156	1166518	1573993	1660533	1376108	1395560	1531371	1535384	1213248	1214359	1282336	952220	1265625	832235	1343373	1189633	1411178	1866638	1717862	1540459	2115331	2024887	1795464
N-acetylaspartate (NAA)	Amino Acid	Alanine and Aspartate Metabolism	C01042	HMDB00812	92579576	94140016	97684088	86802096	100909288	99978944	341892224	273883520	333927072	342239680	330144864	321207328	141552880	145680560	142399392	147482304	149063344	146564880	519866784	504301568	488707328	489460704	521900096	494522368	30667988	31538300	32346946	24786930	25193778	26908426	3705222	3402154	5145583	6199591	5127056	7847756	4866096	4701944	4732306
N-acetylcysteine	Amino Acid	Methionine, Cysteine, SAM and Taurine Metabolism	C06809	HMDB01890	639706	487028	647237	534810	740412	666454	868027	681865	901372	1237671	1340552	1116231	642069	845759	931544	843761	725516	796525	5782215	6106121	5939889	5153634	5652632	4889894	646928	532304	493863	442436	439783	529317	304719	224784	352846	545185	489180	428201	381372	408848	438004
N-acetylglucosamine/N-acetylgalactosamine	Carbohydrate	Aminosugar Metabolism		HMDB00215	1967375	2638224	2596092	2393321	2723559	2742507	9081251	6378228	6809554	7663508	6385371	5957629	2841253	2774401	3694794	2845064	2912438	2859895	2919854	2288372	1867029	2677324	2443762	2175296	3161148	2905237	2797966	2683872	2855449	2490881	3234190	3089391	3423890	3850617	4215556	3513324	4365432	3761320	4109051
N-acetylglucosaminylasparagine	Carbohydrate	Aminosugar Metabolism	C04540	HMDB00489	1011805	962492	976899	1155854	1158353	1194175	1230895	1046518	1164319	859414	847694	788573	2227138	2140649	2166184	2161477	2106689	2170115	794308	782785	800007	622937	712476	664787	2717122	2823502	2798576	2587231	2453487	2664342	728727	883679	885485	980945	1061115	877943	1068702	790570	1214935
N-acetylglutamate	Amino Acid	Glutamate Metabolism	C00624	HMDB01138	106892640	101458504	103963856	121203456	133880248	138100288	49806472	37298600	48731912	52720312	48873048	55336344	19744578	20879908	19872836	17860412	17911112	18275660	49626092	50244080	48489512	47619828	45280664	42922888	7344186	8408358	7966022	6734431	6023336	6909792	3275181	3106585	3961964	5186480	5524002	5259696	4913282	4739089	5028701
N-acetylglutamine	Amino Acid	Glutamate Metabolism	C02716	HMDB06029	2479329	2493986	2615923	3752787	4110799	3975853	4354459	3527050	4374376	4306612	4435911	4517779	2947350	2984415	3208542	2804586	3002047	2849680	6700781	6538896	5867067	5664912	6208632	5455370	4198448	4441969	4416650	3584948	3305840	3843430	3024578	3044711	4155166	5011578	5223702	4364609	4175364	4043453	4206916
N-acetylglycine	Amino Acid	Glycine, Serine and Threonine Metabolism		HMDB00532	841281	727161	669024	660194	873603	736277	NA	114918	NA	311635	303033	181196	265686	457761	290437	329481	238488	NA	NA	251478	225317	370708	384476	264141	833859	881273	885678	823004	667371	797011	416473	284896	440262	679178	514502	432850	378661	434793	713611
N-acetylhistidine	Amino Acid	Histidine Metabolism	C02997	HMDB32055	NA	NA	NA	NA	NA	NA	543515	415001	568641	569370	515157	467451	NA	120212	114851	NA	NA	51847	3720144	3336225	2721467	2660779	3926372	3507123	NA	NA	NA	NA	NA	NA	NA	NA	NA	204533	118396	NA	NA	70381	NA
N-acetylmethionine	Amino Acid	Methionine, Cysteine, SAM and Taurine Metabolism	C02712	HMDB11745	896253	912109	1049838	1283266	1379842	1062419	4718523	4209551	4528775	3526552	3850986	3430177	1527518	1753579	1937811	1840648	1889776	1703565	2523192	2552595	2563362	2158234	2390053	2057261	2797254	2814941	3514977	3307997	2715592	3168461	2969595	2759211	3052692	2645552	2702238	2776109	2956188	2669319	3108162
N-acetylmethionine sulfoxide	Amino Acid	Methionine, Cysteine, SAM and Taurine Metabolism			NA	NA	NA	NA	NA	NA	267333	139712	187466	317091	253571	210712	171151	100863	169892	67329	117090	176402	141271	NA	NA	89629	114958	104623	403995	331661	362887	327020	314875	309124	310692	302580	392600	354432	390926	228074	407813	308076	433880
N-acetylneuraminate	Carbohydrate	Aminosugar Metabolism	C00270	HMDB00230	6028945	6060330	5528090	6461157	6181822	6449083	7118197	7507846	7582016	6432872	6735072	5714559	4603761	4460384	4281851	4116257	4437975	4265801	8740655	8007025	7834075	8129070	7491585	7890286	59574644	52200608	54270800	49077716	48257524	49482156	7550756	7746328	8000179	7329126	6849419	6849676	6419065	6255859	6265922
N-acetylputrescine	Amino Acid	Polyamine Metabolism	C02714	HMDB02064	14194507	13493038	14351383	13435453	13697158	15391625	3587384	2985797	3436386	3379333	3199360	3334477	10210834	9986325	10614559	10223249	10484000	9189776	1850215	2153607	1999119	2188694	2155696	2180780	20607636	18810296	19812240	20482800	19188296	21220524	11189844	11791650	14556945	21192536	22360994	18248160	15401575	16548559	18108510
N-acetylserine	Amino Acid	Glycine, Serine and Threonine Metabolism		HMDB02931	22886088	25120132	24026960	30292540	34479016	32672624	25935224	17445364	23548808	27883508	29465746	26041944	32824772	33212428	33737012	34644096	33653800	34474864	31628418	31643776	29680226	29197830	31502980	27790820	29602456	31893272	31899374	22171892	21673036	24556612	15327440	14626700	18712094	21389552	20369688	20320518	20023228	16244300	17111104
N-acetyltaurine	Amino Acid	Methionine, Cysteine, SAM and Taurine Metabolism			769822	897514	754499	1013652	1101212	1046203	267081	420373	216329	189485	218802	192366	389193	388340	338881	318097	318957	264703	716950	756318	669154	622888	512076	563891	220923	196764	232075	188744	138758	173241	NA	NA	NA	NA	NA	NA	NA	NA	NA
N-acetylthreonine	Amino Acid	Glycine, Serine and Threonine Metabolism			1745120	1725745	1705720	1923552	1985415	1895948	865809	943699	645239	654893	667389	704672	1341335	1265836	1248942	1087783	1297519	1191707	1306530	1342097	1346725	1005884	967721	1045380	1302489	1303273	1402567	1161117	1069926	1138184	383046	413118	478198	469119	579964	505761	519125	544907	563418
N-acetylvaline	Amino Acid	Leucine, Isoleucine and Valine Metabolism		HMDB11757	61362	105455	89081	94632	112590	79440	NA	NA	NA	76650	NA	70318	74137	90803	74448	NA	NA	87059	115428	95428	115012	133392	153947	58105	90129	80029	NA	83429	NA	87367	NA	NA	NA	68638	NA	82605	NA	NA	57549
N-carbamoylaspartate	Nucleotide	Pyrimidine Metabolism, Orotate containing	C00438	HMDB00828	398368	244266	425336	792397	697243	649488	215412	179252	177807	NA	NA	138598	183377	218619	NA	364696	379522	409901	139806	170190	102337	379731	244539	419296	251162	273921	361925	143781	131022	162908	42245200	23322910	16321015	7527441	7813346	4502425	6352632	4577026	5475341
N-delta-acetylornithine	Amino Acid	Urea cycle; Arginine and Proline Metabolism			NA	41155	41503	34834	43408	44521	183793	175564	129319	NA	158189	133085	101206	104768	116523	83107	101367	113921	167043	173206	175998	135268	116282	132622	136120	117610	147332	159407	118738	139282	NA	NA	NA	NA	NA	NA	NA	NA	NA
N-formylanthranilic acid	Amino Acid	Tryptophan Metabolism	C05653	HMDB04089	NA	291703	249780	NA	NA	247581	6720021	7342823	7043588	5320969	5518229	4703466	236746	343964	192321	NA	151999	244320	334903	297171	297614	460442	588471	622606	456608	373951	386759	NA	282105	498645	412341	361464	307019	404046	281887	244227	NA	452006	204127
N-formylmethionine	Amino Acid	Methionine, Cysteine, SAM and Taurine Metabolism	C03145	HMDB01015	630749	636398	691249	776752	806169	748070	312324	305569	306704	257316	281207	271280	566589	658009	656078	587943	636626	504523	848381	829710	823534	616988	724643	628064	905061	857488	943078	936068	788477	883034	719090	700124	766151	748697	801584	893177	831562	762584	847224
N-linoleoyltaurine*	Lipid	Endocannabinoid			NA	NA	NA	NA	NA	NA	754302	869694	1091651	733820	695480	1003475	NA	NA	NA	NA	NA	NA	NA	NA	NA	NA	NA	NA	NA	NA	NA	NA	NA	NA	NA	NA	NA	NA	NA	NA	NA	NA	NA
N-methyl-GABA	Amino Acid	Glutamate Metabolism	C15987		2915278	3057818	2795295	2331580	2612259	2847196	891589	844016	1106186	1243848	935320	926031	3612042	2142117	2713970	2387502	2518167	2298763	2541845	2520302	2607703	2563895	2103018	1850846	1037883	656227	1078119	867256	924054	1116681	NA	NA	NA	NA	NA	NA	NA	NA	NA
N-methylhydroxyproline**	Amino Acid	Urea cycle; Arginine and Proline Metabolism			712749	778473	668528	1051775	684646	718479	527422	637149	721565	623252	526967	590707	494960	734388	599515	598346	593711	627518	1141585	1173030	1273011	1017942	1261492	889524	1213159	794553	781392	817571	777887	852700	NA	NA	NA	80502	NA	NA	NA	NA	NA
N-methylproline	Amino Acid	Urea cycle; Arginine and Proline Metabolism			1515195	1280198	1807025	1410707	1349591	1916051	476382	917915	1140391	700077	743540	NA	1151161	1067947	1325155	1011199	1247387	1222126	1013652	NA	802712	747227	NA	1956803	825191	741656	490399	557855	857884	604716	441773	NA	NA	297139	NA	NA	NA	NA	NA
N-oleoyltaurine	Lipid	Endocannabinoid			328572	438909	441536	380278	477892	454490	4653693	5014867	6654361	5351093	4694537	7202151	NA	NA	43424	57954	NA	NA	227664	281563	200079	297082	193266	302339	NA	NA	NA	NA	NA	NA	NA	NA	NA	NA	NA	NA	NA	NA	NA
N-palmitoyl-heptadecasphingosine (d17:1/16:0)*	Lipid	Ceramides			119669	NA	NA	NA	160865	103341	427704	442610	353632	387417	397267	482184	NA	NA	NA	NA	NA	NA	NA	NA	NA	81371	221897	148978	NA	NA	NA	168471	217410	70982	NA	NA	69239	126781	85137	195137	NA	183853	NA
N-palmitoyl-sphingadienine (d18:2/16:0)*	Lipid	Ceramides			1124347	1088660	823004	798585	684113	420834	936404	1163436	723361	1076311	1089348	1081623	333325	274506	172590	215617	178899	164283	305646	389642	467743	347473	475077	489474	485561	385525	383636	670601	755896	402591	166363	NA	NA	258452	282097	267082	171630	288777	270357
N-palmitoyl-sphinganine (d18:0/16:0)	Lipid	Dihydroceramides		HMDB11760	239508	225233	517853	270987	420369	264355	9493978	12379538	9689252	8213906	9291436	11317682	91546	NA	NA	453235	310435	389241	586189	1253312	1373296	862488	1493489	1763810	271612	242703	262793	412562	655369	240321	139706	134771	140339	232372	282388	434497	238214	415361	268133
N-palmitoyl-sphingosine (d18:1/16:0)	Lipid	Ceramides		HMDB04949	3921962	4460779	5962763	3639703	4427081	3616201	21342978	26824906	20094596	18231780	20587292	25228662	1414265	1075153	1465483	2847451	2456757	2303300	2717900	4470171	4930756	3550415	6361422	6990661	4163816	3626466	3576060	5491178	7191299	3177116	3379836	2843821	3208605	4227248	5424206	7901821	3896985	6825760	5252750
N-palmitoyltaurine	Lipid	Endocannabinoid			132186	202668	206701	115277	236738	160509	1051360	1222627	1594314	1388103	1152974	1844305	60463	71923	84767	77035	78665	65604	150331	176325	111464	184100	125426	163572	NA	NA	NA	NA	NA	NA	NA	NA	NA	NA	NA	NA	NA	NA	NA
N-stearoyl-sphingosine (d18:1/18:0)*	Lipid	Ceramides		HMDB04950	384787	572356	1190634	475646	654763	627430	2966388	3747930	3075542	2698549	3318480	3788646	NA	NA	NA	597690	449545	489588	495858	803718	932543	645886	1146803	1250197	384513	271658	217317	624474	894055	267748	471000	430260	445332	691154	742881	1098224	546547	987213	761133
N-stearoyltaurine	Lipid	Endocannabinoid			934155	1299976	1318915	997347	1284273	1040124	608535	412329	727115	876554	511297	1107012	197366	153512	161904	158955	201864	109380	411646	462477	335325	367125	325318	409097	NA	NA	NA	NA	NA	NA	NA	NA	NA	NA	NA	NA	NA	NA	NA
N1N12-diacetylspermine	Amino Acid	Polyamine Metabolism	C03413	HMDB02172	NA	NA	NA	NA	NA	NA	309903	162358	324738	207907	235351	226050	NA	NA	NA	NA	NA	NA	206821	167015	182087	204088	206223	190855	3066282	3263487	3029055	2633627	2868288	3030597	NA	NA	NA	516327	463638	374099	230854	250743	205964
N1-methyladenosine	Nucleotide	Purine Metabolism, Adenine containing	C02494	HMDB03331	218041	NA	89586	142442	156507	170624	526783	513110	601785	271797	308150	378022	104486	NA	84809	87219	NA	110362	345412	591879	405915	321350	319113	419605	465304	392015	318007	365472	403362	412195	132909	104578	215256	298272	291960	218260	240610	304146	336265
N6N6N6-trimethyllysine	Amino Acid	Lysine Metabolism	C03793	HMDB01325	5107444	4611933	4833715	5649632	6211463	5799391	3420454	3272172	3923267	2586046	2643257	2804427	2232156	2385366	2381638	2270468	2411242	2491379	3935877	4422248	4110871	3515097	3771123	3544605	2087554	1350965	1266039	1349776	1154189	1125711	1956235	1957467	2381975	3966837	3689650	3045364	3277370	3346475	3916316
N6-carbamoylthreonyladenosine	Nucleotide	Purine Metabolism, Adenine containing		HMDB41623	NA	38528	33077	NA	29730	NA	100228	80652	102464	67779	68904	71633	NA	25506	25300	23028	NA	NA	19236	18196	26582	NA	NA	NA	68325	79615	78415	87514	82642	73089	56606	NA	74877	84755	79484	83135	88861	86061	90110
nervonoylcarnitine (C24:1)*	Lipid	Fatty Acid Metabolism(Acyl Carnitine)			NA	NA	NA	NA	NA	NA	NA	NA	NA	NA	NA	NA	465296	364574	288261	212101	293543	198078	NA	71010	NA	94703	79670	NA	NA	NA	NA	NA	NA	NA	NA	NA	NA	NA	NA	NA	NA	NA	NA
nicotinamide	Cofactors and Vitamins	Nicotinate and Nicotinamide Metabolism	C00153	HMDB01406	9196711	8129567	8356007	9451965	8902794	7838544	7779273	7957233	9652635	7582119	6522770	6112373	2581437	2351322	2370030	2858565	2537452	2111208	5935457	10508351	8207447	5510770	5894240	7120666	8474416	7416224	9076117	7288257	9376248	5339924	10314501	8765418	8660481	13239785	9551696	9921927	15047434	13902840	11718816
nicotinamide adenine dinucleotide (NAD+)	Cofactors and Vitamins	Nicotinate and Nicotinamide Metabolism	C00003	HMDB00902	25785760	31629368	28912438	30416406	33583272	26837564	24945088	22584164	20999280	20487998	20418744	20442952	9392792	10964125	11847919	10566649	10067651	8415147	43767888	46395504	45952908	35760464	35846752	29349864	19991796	19724586	23725044	24689236	21004658	25494040	20054572	18370084	23703788	21347196	21316914	23721916	26068744	23280416	26490628
nicotinamide adenine dinucleotide reduced (NADH)	Cofactors and Vitamins	Nicotinate and Nicotinamide Metabolism	C00004	HMDB01487	4431263	6659020	8012687	7466628	8009645	5888189	2563766	1513318	1590871	4638321	3396197	3350956	1953725	2609394	2713676	1584226	2017753	1793931	4985805	4624843	4247602	5345261	6318529	5765496	5172487	2151489	3559568	2729221	1856593	2961629	1808903	1848713	1893819	784890	706436	683833	649449	342896	654996
nicotinamide ribonucleotide (NMN)	Cofactors and Vitamins	Nicotinate and Nicotinamide Metabolism	C00455	HMDB00229	253738	230642	271835	400820	262374	371945	715818	779501	633746	476376	518871	430079	94238	118145	104253	143148	114987	78135	897221	879632	816127	735179	722825	729212	157273	108726	NA	112734	115851	77697	86983	97948	134472	165736	181209	167892	197788	196079	176492
nicotinamide riboside	Cofactors and Vitamins	Nicotinate and Nicotinamide Metabolism	C03150	HMDB00855	667398	584502	624088	717201	952062	816761	444815	347331	NA	345126	376913	190095	NA	290256	266384	NA	278248	NA	248936	157734	NA	172009	73282	152780	121501	189789	261728	NA	198320	263283	854599	941769	898507	905776	1107238	973808	1004171	976714	1032174
O-methyltyrosine	Amino Acid	Tyrosine Metabolism		HMDB14903	1226489	1040498	1504693	1463658	1520220	1312666	1469228	1395991	1819826	1457560	1593916	1687111	1406191	1869753	1948714	2102023	2002874	2316227	839437	1027355	1110745	883805	1016354	1148692	1169623	1045266	1031853	1498524	1312667	1118111	1227265	1400735	2123707	1874423	2469766	2310132	1814085	2173116	2249760
O-sulfo-L-tyrosine	Xenobiotics	Chemical			87245	95465	84033	86795	97633	63697	124548	140487	113962	103140	110014	97243	39517	32366	NA	26648	NA	29034	132370	155695	158151	118517	146754	129212	67626	55573	79268	69776	42791	72569	28480	NA	39239	NA	NA	35465	48790	32004	49538
o-Tyrosine	Amino Acid	Tyrosine Metabolism		HMDB06050	NA	NA	NA	NA	NA	NA	157439	162226	236249	NA	398438	171650	NA	NA	114194	NA	NA	NA	446900	406449	309674	342194	340976	242051	298603	261267	262946	210341	NA	227721	NA	NA	NA	NA	NA	363355	389809	159038	223216
octanoylcarnitine (C8)	Lipid	Fatty Acid Metabolism(Acyl Carnitine)	C02838	HMDB00791	316710	342709	416106	353220	612531	484089	240593	307738	197698	310227	371870	448406	NA	535168	362190	441143	240765	305279	451851	514128	403203	229870	397418	553355	709167	627734	854771	387095	497781	443442	343908	NA	54409	NA	378525	89717	NA	380108	385773
oleoyl CoA	Lipid	Fatty Acid Metabolism	C00510	HMDB01322	NA	NA	NA	NA	NA	NA	127898	NA	NA	NA	99589	NA	NA	NA	97351	NA	NA	NA	NA	95072	NA	NA	NA	105891	393296	645826	626603	335180	357515	381273	298160	NA	283884	302474	250960	172526	176901	160566	215928
oleoyl ethanolamide	Lipid	Endocannabinoid		HMDB02088	NA	NA	65434	NA	95392	NA	409557	461089	562154	533652	578197	655183	NA	NA	NA	NA	NA	NA	58516	71371	NA	51122	NA	NA	33228	NA	NA	NA	NA	NA	165734	56347	221308	266713	179449	206030	240602	202195	274086
oleoyl-arachidonoyl-glycerol (18:1/20:4) [2]*	Lipid	Diacylglycerol		HMDB07228	NA	NA	NA	259871	NA	NA	12102951	11429704	6884654	3697273	3834079	3836335	NA	NA	NA	330169	NA	NA	281921	529311	377847	556107	641015	535190	529653	158859	230341	701293	781492	NA	NA	NA	NA	NA	NA	NA	NA	NA	NA
oleoyl-oleoyl-glycerol (18:1/18:1) [1]*	Lipid	Diacylglycerol		HMDB07218	331755	318636	391321	404906	373228	160840	6139898	6155863	3914825	4189603	4644330	4211807	197411	299912	183260	458609	237091	269960	741634	1066555	1444419	920972	1005850	1153469	847237	485758	497406	1209228	1373719	517294	475658	422712	485708	587533	894947	786555	840212	963767	768245
oleoylcarnitine (C18:1)	Lipid	Fatty Acid Metabolism(Acyl Carnitine)		HMDB05065	1006728	1037708	1111650	1214784	1171210	1031351	4694319	3679457	3859717	3308518	3248401	3296535	30536976	33023022	32818938	33698680	38880760	36351928	6731904	5995143	5780091	7226030	6381329	6511583	3025888	3754785	3744053	3254544	3272738	3161651	NA	NA	NA	NA	NA	NA	NA	NA	NA
ophthalmate	Amino Acid	Glutathione Metabolism		HMDB05765	45209	79974	88422	86191	100534	61056	106263	144127	75610	113265	109912	100118	30705	NA	54265	NA	NA	NA	NA	NA	NA	NA	NA	NA	130520	109666	165509	200380	161229	176901	NA	NA	NA	NA	NA	NA	NA	NA	NA
ornithine	Amino Acid	Urea cycle; Arginine and Proline Metabolism	C00077	HMDB03374	7903612	7970798	6741133	7982977	9087523	8628465	22524340	17164232	19212478	26380186	26027564	20165332	7591617	8104413	5213742	4337287	6649051	4269081	19193182	13464228	11499584	17379014	18824400	17304688	18899096	16468396	15117553	17335248	15561674	16735465	5349427	5156265	6432029	7306075	5022223	5616780	9335207	5758466	10720823
orotate	Nucleotide	Pyrimidine Metabolism, Orotate containing	C00295	HMDB00226	7548465	5417423	5295472	8655827	6603739	5855840	3927892	4573740	4594551	2252095	2079990	2045679	3523395	4362956	6219314	4914724	4550905	4884491	6715852	7547289	6610344	7878069	7930417	11271890	7004872	5208707	5017188	4640280	3985846	3712625	17694928	13950379	13797588	15539893	11626068	10707775	16996444	12457179	19774224
orotidine	Nucleotide	Pyrimidine Metabolism, Orotate containing		HMDB00788	14157020	12357546	14416178	15635969	13544649	13335682	363138	371401	468155	273265	362650	370912	1949466	2542708	2624469	1579273	1873768	1925969	1753231	1853904	1294984	1785522	1801332	2360763	4175505	3377773	3670349	1638060	1704572	1908882	1240549	800489	864653	919731	857404	611675	628707	613972	585319
p-cresol sulfate	Xenobiotics	Benzoate Metabolism		HMDB11635	146364	124592	177944	200940	173385	146689	279623	266083	294162	305605	372502	316060	187252	249687	209083	225909	205993	187479	256448	277867	261167	221245	292783	233451	444032	227394	246225	233844	211298	187823	NA	89809	NA	NA	NA	25989	NA	NA	NA
palmitate (16:0)	Lipid	Long Chain Fatty Acid	C00249	HMDB00220	389337792	520465280	531868416	432204288	484710176	390215744	225294800	346214016	301305024	364440768	294359872	381233216	436228096	385326144	588504384	593129472	504036512	613133824	489627072	402829056	318842880	563075072	433052896	521282464	596532864	497422848	483229408	613590208	542331072	468656032	475231840	380820032	478554208	438725472	366961600	391519648	377951104	420312128	496554592
palmitoleoylcarnitine (C16:1)*	Lipid	Fatty Acid Metabolism(Acyl Carnitine)			NA	NA	169007	152445	NA	NA	1909051	1374690	1579864	973490	1068286	1211222	7156141	8066978	8218454	7101152	8175686	7788717	1118427	935443	1279115	1531880	1217049	1183648	1349201	1953870	2003511	1438081	1913644	1669733	NA	NA	NA	NA	NA	NA	NA	NA	NA
palmitoyl dihydrosphingomyelin (d18:0/16:0)*	Lipid	Dihydrosphingomyelins			895487	894749	723076	715977	682546	466284	26349136	32082336	22016384	27618084	28661188	33850928	1846244	1618100	1153912	1650270	1441858	1159895	8618760	11736095	13793924	9475852	16312987	15647571	2070341	1712622	1836697	2984813	3954118	1812435	4981958	3524980	3987036	6533017	8019907	10307066	6057698	10061209	9032479
palmitoyl ethanolamide	Lipid	Endocannabinoid	C16512	HMDB02100	155458	246893	228553	89926	219129	92961	137061	182082	186071	296667	290903	230553	91529	153539	197825	229731	78961	75212	108801	88480	58802	NA	NA	NA	60154	NA	NA	NA	67471	76040	NA	NA	61557	98629	79843	107135	109632	74914	112487
palmitoyl sphingomyelin (d18:1/16:0)	Lipid	Sphingomyelins			33011502	32173700	22601478	35568528	27424324	16072451	103612344	120737992	84886904	114089856	111860464	132429120	44129164	32988164	22802674	25476792	26486528	20156896	85713000	104163304	114764728	91765800	133751048	136440352	70676064	53743964	60312332	89507576	101577528	60256664	102793624	75452896	79980704	127235720	138458080	162079632	120704384	151695728	149346128
palmitoyl-arachidonoyl-glycerol (16:0/20:4) [2]*	Lipid	Diacylglycerol		HMDB07112	NA	NA	NA	NA	NA	NA	926253	1037563	578771	508611	439892	507162	NA	NA	NA	127544	NA	NA	NA	131675	NA	136696	240249	209800	456803	153893	90389	546758	564719	NA	NA	NA	NA	NA	NA	NA	NA	NA	NA
palmitoyl-oleoyl-glycerol (16:0/18:1) [2]*	Lipid	Diacylglycerol	C13861	HMDB07102	NA	NA	NA	NA	NA	NA	1471353	1778707	1076951	1566397	1517470	1497709	NA	NA	NA	NA	NA	NA	192703	426635	640964	189317	504895	471869	626495	156657	NA	858228	1015714	81729	NA	NA	NA	NA	NA	NA	NA	NA	NA
palmitoylcarnitine (C16)	Lipid	Fatty Acid Metabolism(Acyl Carnitine)	C02990	HMDB00222	2611216	2399207	2593611	3101251	3197237	2910386	2192288	1765776	1773966	1448314	1484609	1569455	60245944	65973304	67065748	58529568	69223232	63268456	10652515	9979262	9382845	11863502	10195712	10627499	7110321	8190064	9025724	7492371	8978397	7679623	170433	235597	248730	235457	190187	266548	195239	195836	189250
pantothenate	Cofactors and Vitamins	Pantothenate and CoA Metabolism	C00864	HMDB00210	343575104	333348928	346986880	314616224	326989024	372016384	190374352	161969472	188358368	155775200	146077056	198672032	281326944	296725056	285700512	267858944	250115392	297650560	125129056	163636144	145087168	136784576	120811568	141837952	767858432	864590592	846964224	745088640	738260608	724975168	36684512	33131024	48973976	45741612	56814256	49261688	40496544	46854288	51043700
penicillin G	Xenobiotics	Drug - Antibiotic	C05551	HMDB15186	5645343	4155183	5704531	2786184	3272261	2493708	1268764	1329988	1398912	1686180	1641562	1426143	5873590	7405096	5998326	5517058	5416173	4607541	6183295	7518171	7571473	4657487	6975735	5536403	18096536	9865252	10640146	13884127	8932882	10906610	NA	NA	NA	NA	NA	NA	NA	NA	NA
pentadecanoylcarnitine (C15)*	Lipid	Fatty Acid Metabolism(Acyl Carnitine)			NA	NA	91398	NA	64111	NA	NA	NA	NA	NA	NA	NA	1506470	1875662	1842134	1630327	1682521	1513084	206880	267886	177499	263394	248715	229030	289384	384418	393770	391398	413857	433022	NA	NA	NA	NA	NA	NA	NA	NA	NA
phenol red	Xenobiotics	Chemical	C12600		997161	1002733	1141682	1032948	1309529	881001	2477474	2298167	2560040	2902383	3306684	2581356	982132	1437903	1136043	884373	1083316	749640	2616584	2439295	2493391	1766606	2144771	1865839	3068129	1502214	1802980	2002607	1315983	1547272	1677933	1699594	2087585	2021783	2017606	2341386	3673741	2856827	3045266
phenol sulfate	Amino Acid	Tyrosine Metabolism	C02180	HMDB60015	64175	71986	91306	65967	97732	71760	92058	100478	116823	104208	100452	86371	1875860	2202333	2065664	2285156	2356381	2394195	131118	162357	168405	125020	140249	123454	1315533	1022304	1158192	942699	928771	932322	NA	NA	NA	NA	NA	NA	NA	NA	NA
phenylacetylglycine	Peptide	Acetylated Peptides	C05598	HMDB00821	571118	558127	673175	1611842	1498787	1239539	1492354	1473514	1611564	1558186	1731817	1487244	595673	685297	681185	771073	781763	757787	480814	546063	551252	414971	472527	399071	950288	751301	810814	812661	700239	764862	NA	NA	NA	NA	NA	NA	NA	NA	NA
phenylalanine	Amino Acid	Phenylalanine Metabolism	C00079	HMDB00159	77568392	65458116	72539696	70893320	77346160	78657456	255352272	239859648	256625392	229400256	225754128	213892400	148547232	157102112	163748176	143326768	138722016	147577760	303588096	295464352	286752832	264421760	274855616	279363584	236716064	202100480	207379280	226258976	220903520	226908848	75355640	73430312	75071424	30868250	33151558	43626680	33502808	33355704	27921436
phenylalanylglycine	Peptide	Dipeptide		HMDB28995	NA	NA	NA	NA	NA	NA	136672	87579	89922	NA	NA	NA	NA	NA	NA	NA	NA	NA	165677	201386	162363	303498	214202	212870	NA	NA	NA	NA	NA	NA	NA	NA	NA	NA	NA	NA	NA	NA	NA
phosphate	Energy	Oxidative Phosphorylation	C00009	HMDB01429	1285436032	1209871104	1273980032	1167485696	1169239808	1180830336	1241843584	1416855296	1336361472	1224197248	1226840832	1262968704	1285776640	1278078976	1379037696	1300855680	1228959616	1237612800	1268338304	1431790976	1366174720	1269150208	1225806336	1284893312	1219124736	1276227456	1230275584	1301492736	1354132224	1392154880	1214492672	1248183424	1246312320	1201906176	1287146240	1285057664	1262002944	1323675136	1322391424
phosphoenolpyruvate (PEP)	Carbohydrate	Glycolysis, Gluconeogenesis, and Pyruvate Metabolism	C00074	HMDB00263	2770642	2827179	2873614	3184285	3125594	3696492	1621847	2225200	1838475	2837511	2903015	2721660	1219841	1288579	1499209	1037550	959113	929363	3465267	3979765	3962687	3656924	3840369	4142343	4505161	4194851	4742244	5093500	4234952	4814126	1288456	1345369	1262600	953857	1203165	1243344	703950	772533	580772
phosphoethanolamine	Lipid	Phospholipid Metabolism	C00346	HMDB00224	NA	NA	NA	NA	NA	NA	888166	959953	1152359	822421	906594	791855	877967	882724	926764	682971	979767	770808	1654392	1687766	1665058	1952959	1669278	1819148	NA	NA	NA	NA	NA	NA	165110608	177368576	193044720	210506944	212408368	200034624	219277904	203504272	216333856
phosphopantetheine	Cofactors and Vitamins	Pantothenate and CoA Metabolism	C01134	HMDB01416	NA	20849	NA	NA	NA	NA	NA	NA	20107	NA	NA	NA	53390	63542	72385	59887	59123	56217	NA	NA	NA	NA	NA	NA	NA	NA	NA	NA	NA	NA	NA	NA	NA	NA	NA	NA	NA	NA	NA
phytosphingosine	Lipid	Sphingolipid Synthesis	C12144	HMDB04610	495027	671248	530830	582993	555239	417255	165092	165611	131470	186735	234773	204052	331132	315457	244084	NA	271703	245076	509445	479292	557662	426215	488284	489741	262700	268771	227106	193811	248722	209348	NA	NA	175095	202971	216159	206291	287022	291898	250562
pipecolate	Amino Acid	Lysine Metabolism	C00408	HMDB00070	906976	848968	975357	1664962	1046659	1289496	868432	642790	727541	NA	NA	337653	446507	803762	851758	NA	NA	NA	874755	1168658	1084882	872022	NA	683558	873113	NA	1099820	802060	1274203	348913	NA	NA	NA	307934	203955	NA	NA	151199	250807
pro-hydroxy-pro	Amino Acid	Urea cycle; Arginine and Proline Metabolism		HMDB06695	946967	336490	542398	545261	589994	293919	1214716	786855	1077741	1644834	1301931	1105771	764053	639546	557402	571829	600234	430076	630651	1284631	973214	833934	1108298	774484	2827715	1021285	1179752	1104714	969424	860506	557937	411966	489011	845361	820098	772872	821733	730953	919818
proline	Amino Acid	Urea cycle; Arginine and Proline Metabolism	C00148	HMDB00162	897663168	837261312	848542016	1026138432	1084976256	1120062080	756388992	664480640	739440512	600382592	601812416	593546880	535008352	557204288	560858368	521270656	509709152	531710976	679595840	650964416	659677312	521408256	544928960	531516608	741153216	798925952	770766400	691218496	675150848	713657280	572255552	590350016	673315584	827162368	830507904	739679616	779450880	767718144	853312256
prolylglycine	Peptide	Dipeptide		HMDB11178	451123	NA	241416	129619	232101	195938	670303	596516	792798	343211	361941	369213	105823	NA	184361	218355	219152	NA	1227988	1155688	606842	876705	867776	597537	715264	334612	233608	489101	221858	325203	710610	466328	695677	851090	455771	809777	NA	440193	920454
propionylcarnitine (C3)	Lipid	Fatty Acid Metabolism (also BCAA Metabolism)	C03017	HMDB00824	107788568	98750128	102320288	128033808	134502384	137310256	7229367	6544483	7097756	4992916	5602409	5498819	7359983	6702305	8298992	6926738	6660543	7041359	10328821	10169152	9491611	9217196	9235592	9254921	34029664	46755960	44708008	35290776	34650272	37787456	NA	380766	NA	445821	617467	779220	363469	523860	711753
pseudouridine	Nucleotide	Pyrimidine Metabolism, Uracil containing	C02067	HMDB00767	22156	21192	NA	22957	37148	24725	62254	NA	81257	112492	116205	99383	NA	17140	38318	NA	NA	NA	69880	58377	78169	39372	49775	NA	105292	41900	74298	61144	52964	43308	NA	NA	NA	NA	NA	NA	NA	NA	NA
pterin	Cofactors and Vitamins	Pterin Metabolism	C00715	HMDB00802	261156	152806	193741	168041	152632	185467	202250	211659	243220	88867	157032	122726	668948	658036	594633	674984	601096	575344	199430	211146	160105	148230	135918	140935	459759	577127	502349	481146	434848	451898	NA	NA	68268	NA	NA	55207	NA	NA	47167
putrescine	Amino Acid	Polyamine Metabolism	C00134	HMDB01414	24765752	23604272	23879444	24230472	25634790	27815812	16383851	15522354	17307006	14076857	18337514	14582245	22515574	21265552	22671648	21122396	20976760	20328936	12451599	12319572	12312146	14255764	14834814	14670034	33202176	33768732	33769176	35701040	34876992	36471264	35856680	37534424	42430276	54399972	52307380	48179764	44368784	45373520	48748088
pyridoxal	Cofactors and Vitamins	Vitamin B6 Metabolism	C00250	HMDB01545	6038072	6008403	6345664	6082961	7212778	7612627	5085013	4175398	5418486	4564771	4756054	4434056	6524213	6584042	5945452	5294683	5333710	5322578	5630904	5837375	5864863	4751451	5100116	5137423	12196275	11732963	11737871	11353199	10473986	12180528	1367027	1125915	2127322	2027975	2287699	2090638	1701439	2180174	2348018
pyridoxal phosphate	Cofactors and Vitamins	Vitamin B6 Metabolism	C00018	HMDB01491	272797	325554	302594	280518	331720	237670	234217	292150	192641	198461	249572	236160	215390	221320	260986	199503	238041	201062	111805	118294	136871	79348	83334	59178	143701	138343	168413	184889	141003	167772	120735	112568	155524	167371	183520	134445	194755	202775	260009
pyridoxamine	Cofactors and Vitamins	Vitamin B6 Metabolism	C00534	HMDB01431	924426	919746	1090804	937796	1092334	1129231	798025	654415	842679	702766	703440	617028	1001825	998010	1003035	814688	813494	803165	560747	642621	529437	526710	623088	677745	1720960	1941292	2013310	1813972	1946725	1831458	NA	97450	NA	107193	104541	117150	64766	80595	97101
pyridoxate	Cofactors and Vitamins	Vitamin B6 Metabolism	C00847	HMDB00017	112908	38118	73435	37675	154182	118901	129132	174130	136112	115358	136551	121141	104783	77022	63207	103927	NA	113123	74630	75176	297846	102267	114092	93277	191226	89908	NA	85634	131136	177374	NA	NA	NA	53868	NA	NA	NA	51431	88726
pyridoxine (Vitamin B6)	Cofactors and Vitamins	Vitamin B6 Metabolism	C00314	HMDB02075	515671	494159	635903	615809	647602	632408	427859	380970	454338	514816	599011	472512	332087	393421	357513	319327	348872	249763	551703	597651	624434	494390	549598	493858	796679	574304	643169	650816	534477	611692	NA	NA	NA	NA	NA	36567	35528	NA	NA
pyroglutamine*	Amino Acid	Glutamate Metabolism			3309187	3298975	2962636	3330035	3642158	3208658	6307610	4595707	5336067	5219093	4610714	4735600	6894713	6018961	5886630	5383667	5841238	3512032	35454416	29242112	26439500	29709660	25950264	26381132	4029354	3398482	3775022	3132986	1537968	2862748	14416191	15611815	15311223	16189178	15959056	15043224	15476683	15489428	18595800
pyruvate	Carbohydrate	Glycolysis, Gluconeogenesis, and Pyruvate Metabolism	C00022	HMDB00243	3657757	3000528	3817350	4033928	3470929	3348069	3852082	4564625	3401645	2715287	2389129	2600900	3318133	4223545	5226709	2517538	3045672	3039791	3867789	5123006	4860390	4590753	6271999	8861226	8620372	9124798	8600148	5897249	5666531	5643457	16842320	13612951	12726681	24417704	21475704	14295669	18073614	14605999	15868349
retinol (Vitamin A)	Cofactors and Vitamins	Vitamin A Metabolism	C00473	HMDB00305	230979	229563	239896	220575	222036	222309	132408	123120	136604	188377	194257	176085	107812	149698	140179	144161	165827	151547	NA	NA	NA	65685	77712	75454	173136	177411	173004	140872	149787	191552	NA	NA	NA	NA	NA	NA	NA	NA	NA
ribitol	Carbohydrate	Pentose Metabolism	C00474	HMDB00508	1084008	980700	941222	1132328	1133089	1103788	1572898	1336613	1600996	1515378	1526224	1183985	186794	220856	253900	128078	116426	169289	686867	572947	537606	458347	543180	437786	543903	471746	601685	418805	434046	424572	1181930	851608	777052	800234	513180	538358	630155	536193	714217
ribonate	Carbohydrate	Pentose Metabolism	C01685	HMDB00867	13044330	10720955	10506403	15403278	10605676	9515033	3182749	1887458	1420572	2873910	2456052	1908077	2404830	2738793	2609168	1335404	1544560	1770345	5637309	4469676	4637560	3186911	2997977	2894317	2295700	2271426	3071956	2946054	2361284	3109148	1244094	648135	876606	892247	1467431	1763083	1895736	1507252	1432884
S-1-pyrroline-5-carboxylate	Amino Acid	Glutamate Metabolism	C04322	HMDB01301	441406	397548	568205	524840	370445	476595	894040	894462	901522	774616	856413	931783	417681	612728	589925	572462	292700	467039	1117672	1009155	821528	919757	1107845	1009381	1457925	1731650	1681272	1530199	1198893	1727008	368293	NA	279604	490772	285409	457856	NA	220876	337639
S-adenosylhomocysteine (SAH)	Amino Acid	Methionine, Cysteine, SAM and Taurine Metabolism	C00021	HMDB00939	613973	779221	804410	566011	873617	628337	1768392	1745316	1509213	1144070	1413151	1350540	450434	678266	879517	771057	633900	474156	1973231	2282772	2190118	1590004	1335456	1212661	1150121	1004951	1417286	1485788	1245081	1219872	551683	471642	829881	812586	1000501	1284120	990907	906817	1090034
S-adenosylmethionine (SAM)	Amino Acid	Methionine, Cysteine, SAM and Taurine Metabolism	C00019	HMDB01185	2259337	2175271	2058487	2230090	2343381	2327321	3791334	3284242	4024322	2893507	2746045	2437496	2577531	2079392	2388864	2157055	2252401	2613308	8278321	7793801	8021686	7016341	6466766	6770886	2802702	2636638	2610364	2959012	2570065	2849208	3152377	3557555	4098838	4512303	4676880	3618088	4288759	4148978	5403431
S-lactoylglutathione	Amino Acid	Glutathione Metabolism	C03451	HMDB01066	2017416	3245667	1173835	3593146	3263912	2683162	445325	446058	193911	644614	377549	342346	79562	14738	NA	NA	NA	NA	542545	321328	249847	565555	378238	623478	2286271	392088	1211815	927744	492907	332970	145814	177407	125156	31775	25666	23551	49728	NA	NA
S-methylglutathione	Amino Acid	Glutathione Metabolism	C11347		374567	471347	485710	340770	514715	466441	401279	461886	340733	304243	379439	385743	417884	559658	624786	496172	487454	339349	653782	539975	480595	603414	461176	412312	443354	551193	782613	611628	545044	744328	28150	23195	36982	67616	100745	74481	40078	43745	66540
S-nitrosoglutathione (GSNO)	Amino Acid	Glutathione Metabolism		HMDB04645	23323224	18605504	14525251	12931602	13001166	13931376	14512333	10525293	18135252	7972860	8599842	8486117	12777185	12132793	13796532	12195973	11444280	11651817	8063309	7043050	4940516	7959075	8007679	8607922	15056144	12266974	13648497	12797336	10326975	11376412	4003665	4282756	4546564	5509186	4617653	6169102	3366219	2794646	3941269
salicylate	Xenobiotics	Drug - Topical Agents	C00805	HMDB01895	3131513	3841503	3037620	3047416	2733555	3166949	3257588	3975125	3517487	2551583	2901554	2430304	2730305	2924153	3395935	3064130	2744606	3214401	2770696	2306752	2230223	2916200	3209430	3734675	3189536	3123591	3619965	2499892	2855995	2189870	4229732	3564836	3036871	3774952	3742625	3126858	2417639	2466208	2559372
sarcosine	Amino Acid	Glycine, Serine and Threonine Metabolism	C00213	HMDB00271	NA	581437	508165	NA	NA	NA	883327	819946	1414717	1120481	NA	777023	980252	852283	1120979	1013278	606833	774705	NA	NA	NA	NA	NA	NA	2452564	2897378	2972593	2342318	2308880	2062927	NA	NA	NA	NA	NA	NA	NA	NA	NA
serine	Amino Acid	Glycine, Serine and Threonine Metabolism	C00065	HMDB00187	24041106	23966412	23938826	29343760	29558504	30108484	136802752	126575304	135394048	120193112	120917864	109757000	78348632	77062776	75066728	73713360	74010736	76551928	97354664	90771688	95297448	96078280	94547432	99645552	120388304	123789552	121326848	124150816	120759568	126284432	167095504	174658112	178830368	160892320	163146560	154989328	171386656	159160224	165766512
serotonin	Amino Acid	Tryptophan Metabolism	C00780	HMDB00259	782709	619086	800762	748209	983930	1066138	424316	303020	359266	257513	336290	267165	181411	202486	209323	1421113	1252240	1374146	1331411	1611349	1604056	1109694	1205277	1210945	2680966	2495585	2565963	1359145	1191643	1251926	NA	NA	NA	NA	NA	NA	NA	NA	NA
spermidine	Amino Acid	Polyamine Metabolism	C00315	HMDB01257	215824112	159700480	244547376	235485344	225626720	257745792	420103200	392481600	464941216	313373088	325773376	337726720	341713024	437697472	440347200	435119264	407305728	433286848	117625552	148805248	183856304	121275728	147742528	147893552	112628128	167484848	136873136	161757072	167162288	196676064	189143312	188834128	228189696	313206816	345045248	262345136	283995968	306134304	289550272
spermine	Amino Acid	Polyamine Metabolism	C00750	HMDB01256	8027956	4840647	8222716	12256129	10266769	9190470	6638287	4922657	6253919	8363837	6175955	6027968	9307017	8166396	11044530	9809618	10483373	9832846	8686679	11419543	12754231	10946295	13020385	16346807	9078809	9534192	8817895	14692630	12110415	12250725	10708876	11189408	12250323	17276504	16969152	16342181	15260131	17219144	16324241
sphingadienine	Lipid	Sphingolipid Synthesis			2485476	2387430	2065939	2664640	2492299	2134953	718979	566363	507685	716063	613760	612552	790445	1022197	916758	910068	952458	1116488	2880985	2013841	2161246	2626635	2453851	2238070	900296	1089595	1128854	1100847	1200817	1238445	2092329	1892955	1892723	1951170	1783747	1485669	1832421	1760900	1657397
sphinganine	Lipid	Sphingolipid Synthesis	C00836	HMDB00269	1203376	1271275	1010765	1461671	1334760	1013236	3916453	4014564	3251463	4528731	3891165	3858189	1034469	1126604	863717	830823	1022598	927431	1455002	1414407	1453815	1506141	1672049	1641380	1162864	1087962	1067334	1099439	1146846	1197515	3217093	2635945	2596443	2389981	2173679	2148647	2638159	2334671	2230276
sphingomyelin (d17:1/16:0 d18:1/15:0 d16:1/17:0)*	Lipid	Sphingomyelins			1553949	1522105	947630	1404068	1196024	728746	1951102	1954934	1372780	2478763	1968192	2573356	2068807	1603887	1081500	1012520	1187804	906928	2660819	2657101	2983985	2525488	2997101	3140074	2047676	1584301	1888144	2463222	2500811	1915898	256491	167241	198364	286107	320183	411486	302408	452020	314074
sphingomyelin (d18:0/18:0 d19:0/17:0)*	Lipid	Dihydrosphingomyelins		HMDB12087	NA	NA	NA	NA	NA	NA	1784361	2227045	1594013	1903057	2011381	2692693	NA	NA	NA	NA	NA	NA	397938	810761	1029365	561131	1163358	1157966	NA	NA	NA	NA	NA	NA	252724	158674	185514	393043	556001	781169	385578	900065	623514
sphingomyelin (d18:1/14:0 d16:1/16:0)*	Lipid	Sphingomyelins		HMDB12097	3605756	3821665	2393086	3342912	2952722	1816342	2979018	3145711	2335753	4630314	3632201	3991661	5941253	4919209	3384054	2765409	3277690	2428452	3446013	2895978	3023319	3147122	3554981	3464706	3868592	3393903	3828423	4649398	4650857	4188362	14580002	10295463	10249669	17660648	16309847	17080956	18443520	18190636	17488718
sphingomyelin (d18:1/17:0 d17:1/18:0 d19:1/16:0)	Lipid	Sphingomyelins			657063	613430	524462	597685	532152	312690	1537910	2055009	1228414	1810691	1837805	2299681	248658	117826	127707	229542	248038	175516	933859	1196211	1423184	887890	1267692	1712210	257613	170884	187984	439176	455465	177737	NA	NA	NA	NA	117315	157279	NA	159918	195595
sphingomyelin (d18:1/18:1 d18:2/18:0)	Lipid	Sphingomyelins		HMDB12101	832098	788111	522600	752153	666776	314396	3649611	3825095	2787704	4645452	4612216	4970549	1747456	1394198	935084	1091770	995321	823553	3039351	3416120	3728710	3368522	4586702	4320249	1224196	929278	1020844	1423593	1508933	939886	1417128	1309135	1224810	1743834	2327844	1982721	2015861	2108428	1885167
sphingomyelin (d18:1/20:0 d16:1/22:0)*	Lipid	Sphingomyelins		HMDB12102	NA	NA	440099	461068	268437	168932	2273915	2387133	1805766	3196479	3038371	3706724	NA	NA	NA	322073	176417	177326	766811	1692018	1992626	1321724	2317666	2343172	555562	454377	367676	1084154	1617912	312648	1876471	1452892	1458479	3131612	3660051	4829795	2726918	4599156	3798267
sphingomyelin (d18:1/20:1 d18:2/20:0)*	Lipid	Sphingomyelins			NA	NA	NA	NA	NA	NA	652438	869899	566585	881081	1065473	1167052	NA	NA	NA	NA	NA	NA	238376	250897	440458	280419	552285	537393	332774	199542	NA	298140	296774	141908	859728	612176	498156	1294901	1064115	1819464	1123326	1855242	1299906
sphingomyelin (d18:1/22:1 d18:2/22:0 d16:1/24:1)*	Lipid	Sphingomyelins		HMDB12104	956422	676608	878852	1158299	649262	124212	5501899	6113542	4639612	8341732	8145412	9815865	328261	332479	399843	1071087	849594	715408	2176770	3711540	4118381	2957389	5393904	5194329	2172522	1696512	1452797	2961813	4040917	1107805	7083962	5457242	5269500	10413411	12238017	16438045	8601471	13813251	11044422
sphingomyelin (d18:1/24:1 d18:2/24:0)*	Lipid	Sphingomyelins		HMDB12107	10175577	3133621	10562186	11927797	7604549	6756366	56369488	57709464	46049156	66558648	64505480	80655992	1245391	NA	1253363	9288291	7177969	5355620	20476532	30446208	36749592	27950572	42110364	42447996	15479393	11920361	9226753	23861480	30016840	8348745	28639352	21616368	21269266	37777672	46303632	54362676	30135652	44336816	37697660
sphingomyelin (d18:2/14:0 d18:1/14:1)*	Lipid	Sphingomyelins			120251	NA	NA	NA	103837	NA	NA	NA	NA	165044	NA	NA	142752	137699	97743	NA	NA	90039	128788	NA	64777	166255	NA	NA	NA	96388	148897	138003	119048	165998	625017	638632	565006	961079	875642	821569	1100602	990704	963098
sphingomyelin (d18:2/16:0 d18:1/16:1)*	Lipid	Sphingomyelins			4919166	4790192	2931473	4479862	4257672	2354873	3546936	3739148	2718636	6241019	4940591	5113818	5229282	4252764	2868126	2360083	2833863	2116750	7282072	5834594	5964242	6968031	6963385	6550386	5330352	4133808	4579443	6129523	6024232	5102416	7745381	5478178	5314053	5886395	8369373	5823399	6547531	6276481	8266567
sphingomyelin (d18:2/23:0 d18:1/23:1 d17:1/24:1)*	Lipid	Sphingomyelins			458771	114674	309867	475925	211546	156233	2767448	3118284	2414007	4055163	4428813	4711135	NA	NA	NA	472664	255169	296625	908461	1891391	2181008	1469181	2771347	2637801	1530535	989406	1078179	2452238	3025334	823948	NA	NA	NA	NA	NA	234544	NA	325401	178923
sphingomyelin (d18:2/24:1 d18:1/24:2)*	Lipid	Sphingomyelins			1551732	982845	1370012	1329593	941338	607421	5942844	6511232	4737948	8369195	8531594	10460301	500320	528091	604987	1539990	1171093	921383	3423377	5644205	6387364	4508696	7960882	7568107	3144511	2395948	1962848	4759488	6368935	1768206	6288013	3881722	3815172	6359475	8650738	11271728	5620755	9100225	7372108
sphingosine	Lipid	Sphingosines	C00319	HMDB00252	12518103	12280142	9643577	12878778	11870503	8901565	3522775	3188709	3117146	4083107	3462761	3140136	5310796	6149054	4480486	4980749	5884981	4992878	9642780	8275137	8645021	9372182	9348392	8792884	5429050	6041249	6363423	6368053	6600845	7227113	8204862	7604173	7343446	6787857	6763622	5825214	7675997	6521537	6325962
stachydrine	Xenobiotics	Food Component/Plant	C10172	HMDB04827	953465	875506	1056596	1143259	1229026	1249681	505397	494878	641279	583720	581468	506846	1218820	1173164	1174491	1117093	1069903	1064734	706743	695288	750318	634891	714612	662880	669761	517094	494891	391070	397667	524047	170092	NA	248813	NA	NA	252109	382840	NA	NA
stearate (18:0)	Lipid	Long Chain Fatty Acid	C01530	HMDB00827	323347968	440404480	434973504	350991904	387430944	298745152	149310992	201764992	176503440	262207760	201227200	238409712	416568864	347710912	562686848	452506080	405535072	378636768	368803232	259423504	244949264	442673856	374570656	401966496	403867104	405011488	413039904	478018080	353120864	344141696	402312352	274749504	301484608	345412416	293997792	278931072	521158144	278258080	400312000
stearoyl sphingomyelin (d18:1/18:0)	Lipid	Sphingomyelins	C00550	HMDB01348	2182379	1823213	2102030	2526232	1674837	1233988	12481479	14213310	10686719	14832015	14731934	17108160	2242125	1768674	1512020	3247721	2867608	2504119	7041885	11140801	12638812	7716679	14232191	13729267	2941398	1885172	2062537	3835252	4887994	1922503	4805083	3582310	3859172	6302823	7965124	10383602	6569214	10973713	9174488
stearoyl-arachidonoyl-glycerol (18:0/20:4) [1]*	Lipid	Diacylglycerol			NA	NA	NA	NA	NA	NA	3543332	3411668	2481039	915939	841949	1577885	NA	NA	NA	NA	NA	NA	NA	235823	NA	325156	299003	297095	NA	NA	NA	NA	NA	NA	NA	NA	NA	NA	NA	NA	388816	369963	149475
stearoyl-arachidonoyl-glycerol (18:0/20:4) [2]*	Lipid	Diacylglycerol			552236	110401	232832	1086686	210159	NA	17592332	15560348	10136804	5724574	5776153	5691756	NA	NA	NA	1109262	112290	192566	1706711	2582857	1285365	3116608	2644606	2588924	742267	298770	231303	1088283	1215947	140840	NA	NA	NA	NA	NA	NA	NA	NA	NA
stearoyl-docosahexaenoyl-glycerol (18:0/22:6) [2]*	Lipid	Diacylglycerol			NA	NA	NA	192133	NA	NA	3017298	2556504	1708932	938308	956949	993304	NA	NA	NA	NA	NA	NA	142065	362550	137100	399967	302660	367373	NA	NA	NA	NA	126966	NA	NA	NA	NA	NA	NA	NA	NA	NA	NA
stearoylcarnitine (C18)	Lipid	Fatty Acid Metabolism(Acyl Carnitine)		HMDB00848	2411348	2133082	2118311	2588225	2614840	2271757	532150	359335	389111	647031	564842	553946	24523680	25774336	24189212	21899094	25957268	23420578	9078543	7272570	6792927	8950473	7634332	7309314	1218914	1139208	1139627	1209659	1306004	1403846	NA	115477	NA	159619	150765	NA	143678	83096	162813
succinate	Energy	TCA Cycle	C00042	HMDB00254	10632889	19636344	11713988	1175898	30885910	11480884	NA	236372	797958	34757576	29724378	30961008	48023392	70562256	138450400	107743056	30045134	9437167	37867104	17357400	24310128	1719199	13693265	1595549	79928336	50879652	58584016	26852796	23903918	27370314	1661089	782393	15674268	40115988	32520252	37988952	40905000	23922916	22166996
succinylcarnitine (C4-DC)	Energy	TCA Cycle		HMDB61717	806123	957589	888858	787242	854611	877967	448865	128794	412621	248863	NA	317064	203823	197560	NA	NA	NA	156764	1213201	1073329	1148625	1056060	1101023	1228835	3535169	3861254	3463945	3097448	3341703	3451190	NA	NA	NA	NA	NA	NA	NA	NA	NA
taurine	Amino Acid	Methionine, Cysteine, SAM and Taurine Metabolism	C00245	HMDB00251	391232928	378464256	371304544	388345856	392130592	400967392	91735024	88864824	89039328	80442616	78847136	75488672	414498784	405258816	413385952	395272704	397124160	392456992	302988128	290201888	276856672	281845760	267973568	273757888	64988808	67379328	68002448	52990292	50546652	51806452	13699488	15999180	15958016	16812092	16072043	17514370	18285718	18234748	19400440
taurochenodeoxycholate	Lipid	Primary Bile Acid Metabolism	C05465	HMDB00951	105834	71879	94400	55118	88618	NA	254432	261821	344960	297787	450665	463816	99449	140676	148717	66000	101446	68558	240960	240123	217931	100363	169696	141768	401675	206131	227806	197967	145318	152278	NA	NA	NA	NA	NA	NA	NA	NA	NA
thiamin (Vitamin B1)	Cofactors and Vitamins	Thiamine Metabolism	C00378	HMDB00235	5026059	4596980	5049630	5868993	6926150	6910288	3174160	3039679	3295927	3474264	3695493	3210635	1604968	1564286	1867315	1687669	1499129	1519406	2902261	3297033	3052718	3262641	3727906	3477328	6487329	5763827	5379555	5077418	4752096	5098220	1946802	1855669	2152682	3156129	2828299	2920291	2469777	2429313	2602602
thiamin diphosphate	Cofactors and Vitamins	Thiamine Metabolism	C00068	HMDB01372	199675	288137	290245	177351	314114	176748	NA	NA	28548	NA	NA	NA	125880	142980	136835	103907	NA	99859	333397	350784	352724	226771	181767	216706	115089	109375	161058	149958	137531	146813	NA	NA	NA	NA	NA	NA	NA	NA	NA
thioproline	Xenobiotics	Chemical			11127261	9115336	10772726	11018065	14968811	14130777	33258708	24740170	32448130	19621628	21808380	23943528	10584779	11257982	11726776	11397635	11127979	11113834	54503892	54168700	51357016	57342716	55971728	54924624	15186512	10624747	8858594	8864832	8461604	8079714	1079915	1266476	1713164	1623440	1452492	1608119	1674344	1580187	1756029
threonine	Amino Acid	Glycine, Serine and Threonine Metabolism	C00188	HMDB00167	39635168	33868708	34910544	45340560	47446768	48935432	190949136	192421824	201744736	159064640	162711328	155726992	103278112	104665072	106303856	95487056	96373536	98907064	179229552	182869568	173602688	158509296	166501184	166546144	143231792	137124480	141702640	152343728	149160016	153640192	592278144	619978560	685203392	779605952	814965184	720106432	780463488	782396096	808294400
thymidine	Nucleotide	Pyrimidine Metabolism, Thymine containing	C00214	HMDB00273	74912	56450	84786	NA	82872	48119	109094	81356	82925	75091	83243	89312	NA	NA	NA	NA	NA	NA	51333	14422	67903	38891	39821	29771	40833	36764	45053	72033	63056	59985	51469	28123	70827	81780	104640	195122	146341	191911	156555
thymidine 5'-monophosphate	Nucleotide	Pyrimidine Metabolism, Thymine containing	C00364	HMDB01227	NA	NA	NA	NA	NA	NA	NA	NA	NA	NA	NA	NA	49208	55334	63674	33557	NA	33067	NA	NA	20393	NA	NA	NA	28868	28086	43937	54142	30244	29520	40271	NA	29436	42556	NA	NA	NA	NA	NA
tiglylcarnitine (C5:1-DC)	Amino Acid	Leucine, Isoleucine and Valine Metabolism		HMDB02366	954229	976384	1163306	957342	1309301	1409640	358727	572089	679035	307558	534495	661392	NA	NA	NA	NA	NA	478065	724697	781596	884579	745593	675318	993925	NA	445289	NA	322292	396745	183985	NA	NA	NA	NA	NA	NA	NA	NA	NA
trans-4-hydroxyproline	Amino Acid	Urea cycle; Arginine and Proline Metabolism	C01157	HMDB00725	234869984	225498752	239281200	258113568	278944256	291603424	539777088	470669056	543139776	532993984	514013024	527054528	387348864	397513760	387125408	390337472	373857728	382246656	579769024	564345472	547670016	528061088	523283232	523745824	520341824	544066112	537776320	518367360	492774080	519846432	8717684	7786323	11568334	11757679	12294864	18910172	12525723	12631111	13145885
tricosanoyl sphingomyelin (d18:1/23:0)*	Lipid	Sphingomyelins		HMDB12105	638798	482427	894534	770954	603023	383295	1415425	1869343	1392783	1804164	1845224	2463770	NA	NA	NA	259288	188297	157302	1597039	2375517	2611726	1967148	2773033	2954559	444228	195932	207165	691059	1030855	151634	NA	NA	NA	NA	NA	NA	NA	NA	NA
trigonelline (N'-methylnicotinate)	Cofactors and Vitamins	Nicotinate and Nicotinamide Metabolism	C01004	HMDB00875	374943	357350	290124	505128	408655	452804	482391	427316	519453	411074	562282	607145	286315	235758	NA	226615	120174	142187	286079	364863	396828	420851	367612	303809	126963	203910	NA	185457	NA	134612	430035	455011	435417	720444	640994	649542	641485	611926	644590
trimethylamine N-oxide	Lipid	Phospholipid Metabolism	C01104	HMDB00925	260736	289358	366778	292611	316289	379191	187619	194415	321901	151981	180258	302976	319839	295339	476283	297272	335835	461124	321119	366449	337988	357241	316585	462061	532790	357063	469545	362631	269630	505978	98045	49057	206763	NA	55727	138539	NA	63002	183608
trizma acetate	Xenobiotics	Chemical	C07182		NA	866421	1956124	1750361	3124898	333911	1369831	633663	607747	NA	1018823	435577	179621	NA	311039	1387285	NA	NA	6142486	NA	855712	NA	400590	410776	4475011	978278	3068455	NA	559710	1791335	4744674	558401	405931	494971	NA	574691	NA	NA	510517
tryptophan	Amino Acid	Tryptophan Metabolism	C00078	HMDB00929	15502219	14564737	14975914	13924742	15439756	16055941	16131384	14690577	16338794	23567216	22293176	23461762	38256908	37439324	35463144	30334204	30566064	35337596	65033032	63989040	63495680	58661740	52204076	58667808	47254612	44115400	45608088	48105592	46690876	48600596	168613936	161474848	202953040	249597056	261252336	222186160	238302128	237595536	258661088
tyrosine	Amino Acid	Tyrosine Metabolism	C00082	HMDB00158	23189002	17750896	21020856	21521480	22760470	24752968	85018544	87977104	89917992	72156912	74619120	71246104	50602540	52794132	57592900	51664184	48117972	51117756	94529056	108965216	106058656	86528088	96552840	92938432	76118768	70446856	73450792	75572688	70595512	75798560	85876232	89655840	102775904	113921688	114225208	103771960	101095536	104432536	113809368
UDP-galactose	Carbohydrate	Nucleotide Sugar	C00052	HMDB00302	3925738	3115814	3418219	3734183	3361921	3070741	1089288	703361	610298	437364	355641	548926	3239059	3190159	3789856	2221730	2577171	3181786	2159579	2759817	1915687	2868982	1869655	3199563	3670215	4827167	5754790	4244098	5162045	5918328	4488881	2421038	2965866	2617850	2889684	1292218	1953205	1456947	1908976
UDP-glucose	Carbohydrate	Nucleotide Sugar	C00029	HMDB00286	9353065	8185544	10146577	9582530	7720083	7305462	2746262	1913691	1692214	1717570	1682531	1545418	6784050	6969112	10874212	6661027	6185597	6860759	6871569	5423286	3858417	5934272	5345614	6538431	10914642	10605189	12301225	7288132	9911660	10817319	10584486	7086414	6228000	7808848	6458800	3175895	4452719	3634934	4092238
UDP-glucuronate	Carbohydrate	Nucleotide Sugar	C00167	HMDB00935	4222588	5364656	4272010	5757834	5787641	3651521	5781544	2978444	2682374	3609052	3045882	3736064	13915958	15249271	10805854	14841313	10038002	6165855	6978223	4858893	3965665	7151659	4314676	6111093	3430456	3058169	6553590	5903956	3026850	5532964	1889921	1626693	2120900	2693645	2248352	2496390	2491614	2091511	2694905
UDP-N-acetylglucosamine/galactosamine	Carbohydrate	Nucleotide Sugar			16460628	14170777	16648014	17508372	15240232	15124924	34536364	25740470	21525988	21417658	19821796	20480804	18133308	19158316	24044568	15536620	15562924	18210156	21356880	20473664	16059230	22064276	18998698	23561582	18632328	21642548	23983740	15463290	19491740	21613030	7109191	4603887	4975155	6419969	5581156	2990903	4570520	3693136	4451732
urate	Nucleotide	Purine Metabolism, (Hypo)Xanthine/Inosine containing	C00366	HMDB00289	355648	295613	324155	261011	342606	286150	304428	315480	264915	169009	179115	168225	135227	210397	189037	314458	322845	351765	NA	130522	123241	NA	59442	NA	696370	304389	433157	271608	259504	290894	NA	NA	NA	NA	NA	NA	NA	NA	NA
uridine	Nucleotide	Pyrimidine Metabolism, Uracil containing	C00299	HMDB00296	3478670	2405937	4192832	3586016	3901449	3000411	34174264	43291352	38418816	21789716	27835352	28496888	823924	1163512	1309995	1807233	1137854	1341759	4749098	7352946	6189992	3963270	3819417	4401842	8863278	2823013	3511429	8089023	6902019	3801149	4335925	3632064	6536978	6791080	8681603	12046132	10852798	14120572	12771631
uridine 5'-diphosphate (UDP)	Nucleotide	Pyrimidine Metabolism, Uracil containing	C00015	HMDB00295	11359901	14960303	11561545	14013679	15045587	12003447	2987126	3470119	3209316	4215690	3549911	2796453	11947686	10024888	12595662	7822437	8228467	7168775	7180432	5600706	6340144	6896236	4628781	5842162	10158167	7371437	11234668	9739020	9410119	10827282	5757414	4649106	5862686	5359133	6149062	6075578	7965910	6179287	8170128
uridine 5'-monophosphate (UMP)	Nucleotide	Pyrimidine Metabolism, Uracil containing	C00105	HMDB00288	1331846	1334922	1581593	1009382	1103621	1217845	348880	226212	217780	351688	186053	191343	1620070	1708178	2625196	1332262	1326827	1690957	689392	671076	558509	937360	1160966	2198254	2053445	2061919	3879769	870650	866037	1266184	2898295	1489078	1488311	3199508	2373743	1035359	1589270	1229923	1367927
uridine 5'-triphosphate (UTP)	Nucleotide	Pyrimidine Metabolism, Uracil containing	C00075	HMDB00285	31120928	38719160	32461590	30085588	30418376	26901454	12801444	11852214	11642849	12315386	11912370	14537036	29919262	31526592	31043448	25126342	22899082	22873608	19967636	17864792	16197308	15176900	13893012	13085093	31561708	26108302	38377516	30781268	28118602	29581786	12166011	11555102	19990682	15164197	18759808	18717808	21399100	19579624	23137032
valine	Amino Acid	Leucine, Isoleucine and Valine Metabolism	C00183	HMDB00883	37326180	27001944	33695892	29053632	32254342	32023548	120711480	118832400	125301472	108884360	115848416	102930632	85611752	52724748	92046672	77210792	75880928	78678112	126114912	131007304	130110016	105108400	118838264	113280240	113000384	95716232	106050656	112464824	108997992	113400136	724177728	731352192	851669888	1029786368	1033919040	918657280	923144000	993823552	1041032576
xanthine	Nucleotide	Purine Metabolism, (Hypo)Xanthine/Inosine containing	C00385	HMDB00292	253086	186754	274001	281832	292431	268407	534476	1157933	629164	598659	728559	611659	321562	323649	253427	183713	257330	189612	1092847	1295282	1242537	858053	889487	973524	725203	293862	330122	372985	284452	338077	35779	29465	42591	NA	53112	41355	103279	86312	68467

## Sheet: Media
				SAMPLE_ID	4883639	4883640	4883641	4883642	4883643	4883644	4883657	4883658	4883659	4883660	4883661	4883662	4883663	4883664	4883665	4883666	4883667	4883668	4883687	4883688	4883689	4883690	4883691	4883692	4883693	4883694	4883695	4883696	4883697	4883698
				CLIENT_IDENTIFIER	F111	F121	F131	F311	F321	F331	J111	J121	J131	J211	J221	J231	K111	K121	K131	K211	K221	K231	P111	P121	P131	P211	P221	P231	Q111	Q121	Q131	Q311	Q321	Q331
				Protein content	9.47775	8.90586	8.76131	11.6585	11.1117	10.9295	10.0874	8.84301	8.72989	8.05744	8.05744	8.46594	9.89882	9.81083	10.4267	9.38977	9.53431	9.60344	9.64744	9.89253	9.81712	9.18866	10.1188	9.43062	8.70327	8.52024	8.88075	8.30948	9.65724	9.49085
BIOCHEMICAL	SUPER_PATHWAY	SUB_PATHWAY	KEGG	Cell line	MDA-MB-231	MDA-MB-231	MDA-MB-231	MDA-MB-231	MDA-MB-231	MDA-MB-231	BT549	BT549	BT549	BT549	BT549	BT549	HCC1143	HCC1143	HCC1143	HCC1143	HCC1143	HCC1143	MDA-MB-436	MDA-MB-436	MDA-MB-436	MDA-MB-436	MDA-MB-436	MDA-MB-436	MDA-MB-468	MDA-MB-468	MDA-MB-468	MDA-MB-468	MDA-MB-468	MDA-MB-468
(N(1) + N(8))-acetylspermidine	Amino Acid	Polyamine Metabolism			481734	446580	448101	533577	552411	558667	5063779	5236015	5145248	3549096	3855914	3659114	4340460	4786522	4143922	3800523	3519690	3774561	1324378	1268370	1232888	1041313	1102108	1019959	6672277	6578841	6664769	6576777	6621696	6863216
1,2-dioleoyl-GPC (18:1/18:1)	Lipid	Phosphatidylcholine (PC)			6032458	6734507	6671584	7938101	7164530	6022432	8838727	8751464	10831932	6343986	9791515	10173855	7007654	5654140	6967030	7675630	6772044	6355891	7487419	7627780	8010742	6794170	7612921	7026440	7686977	8591510	9108947	8197971	7050230	6963815
1,2-dipalmitoyl-GPC (16:0/16:0)	Lipid	Phosphatidylcholine (PC)		HMDB00564	7990970	8881433	8747039	8748989	8353970	8743327	10402523	9272048	11319176	7551567	10317269	9846614	9393213	8345504	9239783	9932572	8820380	8774333	9407465	9425154	9190629	9059296	9349973	9380795	11265341	10176919	11796178	9832731	9027038	9114167
1-(1-enyl-palmitoyl)-2-arachidonoyl-GPC (P-16:0/20:4)*	Lipid	Plasmalogen		HMDB11220	367664	496203	456347	621779	418056	378073	376492	388020	529261	355330	543555	628776	407269	369065	647578	668487	664200	517455	390698	339202	409140	554498	397395	418393	607610	469979	721047	516680	476559	487475
1-(1-enyl-palmitoyl)-2-arachidonoyl-GPE (P-16:0/20:4)*	Lipid	Plasmalogen		HMDB11352	140055	89485		124775	106215	129942	428336	339236	552346	260766	384741	355080	479566	405836	294304	391810	383262	386372	159662						674676	618121	684369	640597	526964	655181
1-(1-enyl-palmitoyl)-2-linoleoyl-GPC (P-16:0/18:2)*	Lipid	Plasmalogen		HMDB11211		71153		60493			63717		135531			87270	96942	79352				83765		84158			69079		97613	97307	224507		73486	87316
1-(1-enyl-palmitoyl)-2-oleoyl-GPC (P-16:0/18:1)*	Lipid	Plasmalogen			1322749	1624785	1522946	1407772	1335711	1400862	1478795	1421516	1497583	988415	1530063	1377732	1648100	1258901	1482408	1646735	1556186	1314798	1306713	1445154	1376162	1502976	1499788	1594234	1971501	1845530	2071062	1722048	1605958	1600147
1-(1-enyl-palmitoyl)-2-palmitoyl-GPC (P-16:0/16:0)*	Lipid	Plasmalogen		HMDB11206	573023	597683	601952	530555	561777	523580	518613	598246	670899	449647	683090	660962	687500	638871	766740	757602	696697	628781	579872	628630	589340	501636	632881	606830	765256	832890	897904	763346	689316	719316
1-arachidonoyl-GPC (20:4n6)*	Lipid	Lysophospholipid	C05208	HMDB10395	140347	246375	129965	191177	156600	180329																			147955	191850	164650	163669	158507	169510
1-carboxyethylisoleucine	Amino Acid	Leucine, Isoleucine and Valine Metabolism			75453	92319	75368	113547	65405	96442	143918	139405	133524	64086	131632	98064	176409	196634	168993	190437	178903	192768	115349	78131	77902	89483	83487	69523	136010	156412	180475	177625	148094	171655
1-carboxyethylleucine	Amino Acid	Leucine, Isoleucine and Valine Metabolism			205206	193289	205017	204062	211945	190714	396369	336554	435533	249043	263732	248148	340156	321317	272265	301755	355606	326002	222969	186925	156986	194026	192968	168884	255061	252200	260815	274073	252021	248067
1-carboxyethylphenylalanine	Amino Acid	Phenylalanine Metabolism			199275	194147	203884	174758	168666	183664	263435	288818	304664	186497	263292	239596	337447	349630	306766	264264	309410	296600	199849	205368	171463	152641	217135	143184	296714	314239	298431	333277	272251	290065
1-carboxyethylvaline	Amino Acid	Leucine, Isoleucine and Valine Metabolism			227945	206139	250460	239318	165601	220540	243300	282874	324113	208246	250979	204998	275376	277234	253508	277289	260016	296236	208663	169574	173327	205710	235983	198687	244420	234531	231818	270577	272961	214580
1-linoleoyl-2-arachidonoyl-GPC (18:2/20:4n6)*	Lipid	Phosphatidylcholine (PC)		HMDB08147	290060	404857	180619	376509	284158	347852	343608	230796	320373	161639	244241	308944	383040	197755	326904	418235	286146	284984	371055	369799	324485	341317	255596	349513	348374	97313	392406	354268	357089	402153
1-linoleoyl-GPC (18:2)	Lipid	Lysophospholipid	C04100	HMDB10386	101038	231903		218489																									131568
1-methyl-4-imidazoleacetate	Amino Acid	Histidine Metabolism	C05828	HMDB02820	1758402	1839886	2054413	2021467	1932796	2316922	2336979	2296973	2370246	2377042	2290316	2262765	2103067	1871718	2101093	1804548	2012017	1962291	2124324	2054982	2010703	1979288	1995615	2167943	2229371	2265941	2067790	2081961	1966666	2176382
1-methylhistidine	Amino Acid	Histidine Metabolism	C01152	HMDB00001	13739641	9276678	14471247	12598932	14125756	16596197	17955884	14009323	14435294	19188790	11694531	11132431	10159035	15657151	9666190	11833564	10429614	17169488	20736940	13623553	17986094	16386250	20372960	38983368	28235812	22376350	13980971	12675776	30599816	16339202
1-methylnicotinamide	Cofactors and Vitamins	Nicotinate and Nicotinamide Metabolism	C02918	HMDB00699	23055124	22559024	22887648	32176076	33120628	33275674	138699680	133502944	142360848	100786696	109929680	105461200	731199	825909	680285	571357	536238	568911	22860228	23282668	20472722	18417674	19448104	18583260	8667252	8339621	7797372	7031694	6852129	7076368
1-myristoyl-2-palmitoyl-GPC (14:0/16:0)	Lipid	Phosphatidylcholine (PC)		HMDB07869	551276	819276	772356	868173	756348	705638	988008	929838	1164197	708198	1058113	1067087	1098476	1035232	1368394	1473619	1226578	1060777	1120838	1009021	980722	1116130	898955	911973	1365579	1153530	1537931	1123337	1112050	1238850
1-oleoyl-2-docosahexaenoyl-GPC (18:1/22:6)*	Lipid	Phosphatidylcholine (PC)		HMDB08123	742831	855776	974725	998549	870242	937542	882630	922433	923323	642856	836355	901458	844598	766205	876333	1049275	906340	821326	1057974	952112	1121346	1152582	1043188	973275	1010430	885462	1101124	1070717	982678	942853
1-oleoyl-GPC (18:1)	Lipid	Lysophospholipid		HMDB02815	2593147	2639803	2554410	2050872	2042293	1944204	167806	164784	221194		184778	189200	200984	184625	197078	375971	238071	538736	139557	113586	122563		84515	170019	1361718	1767464	1691719	1819819	2115346	1748967
1-palmitoleoyl-GPC (16:1)*	Lipid	Lysophospholipid		HMDB10383	598094	661057	676279	581990	475365	512998																			141780	225870	266103	291840	324920	228964
1-palmitoyl-2-arachidonoyl-GPC (16:0/20:4n6)	Lipid	Phosphatidylcholine (PC)		HMDB07982	6125620	7008691	7063541	7600709	6343859	7433025	7246900	7115372	8447700	6310999	8052611	7368882	8145155	6445933	7372797	7788748	6995655	6834706	7854786	7957301	7822719	8437896	8196178	8299481	9096753	8360170	9498555	8718172	7320284	7667198
1-palmitoyl-2-docosahexaenoyl-GPC (16:0/22:6)	Lipid	Phosphatidylcholine (PC)		HMDB07991	4048778	4643771	4433755	4876286	4276636	4385575	3840535	3610850	4384152	2867373	3787434	3969387	4717290	3582067	4423610	4850840	4482546	4285817	5177319	5241570	4979581	5067480	5389652	5359249	5111777	4350444	6047628	4755037	4526505	4729201
1-palmitoyl-2-linoleoyl-GPC (16:0/18:2)	Lipid	Phosphatidylcholine (PC)		HMDB07973	3773387	4312161	4718938	5018561	4737837	4422129	5629006	4868169	6315542	4149716	6243164	6001969	4834996	4220152	4753182	5354467	4963170	4639522	5250910	4442026	5027552	5715013	5347668	5255895	5903145	4872350	7482798	4886331	5186956	5359068
1-palmitoyl-2-oleoyl-GPC (16:0/18:1)	Lipid	Phosphatidylcholine (PC)		HMDB07972	36540736	40568624	39874672	42783232	40826460	40715528	46466384	42231188	51647240	35502424	48147952	45274512	42336240	36840804	41128480	44695372	39728864	38671212	45984424	45574104	44969560	43671636	46192328	45227460	52855776	48625752	54716484	48233348	42896748	43214760
1-palmitoyl-2-palmitoleoyl-GPC (16:0/16:1)*	Lipid	Phosphatidylcholine (PC)		HMDB07969	2293098	2718243	2918645	3383765	3121524	2988542	3812006	3499330	4498023	2765788	4329007	4448421	2908138	2929040	3312268	3722950	3398779	3314065	3872565	3652383	3893511	4391286	4027455	3774705	4052631	3458458	4623744	3275117	3470266	3770166
1-palmitoyl-2-stearoyl-GPC (16:0/18:0)	Lipid	Phosphatidylcholine (PC)		HMDB07970	3276632	3283598	3360222	3471318	3088013	3127331	2985431	2986258	3094124	2524311	3135653	3136228	3405270	2912557	3223338	3449678	3146825	2949252	3166937	3196765	3165726	3083843	3407918	3045080	3730492	3345431	3841151	3353375	3204970	3246583
1-palmitoyl-GPC (16:0)	Lipid	Lysophospholipid		HMDB10382	8259312	9035965	8754826	7470431	7060716	6934854	251949	275856	251283	176536	250790	305816	495139	475437	392723	836258	507441	1509982	198115	204976	213846	195548	174378	207325	2803893	3256339	3500701	3464907	4124620	3391697
1-ribosyl-imidazoleacetate*	Amino Acid	Histidine Metabolism	C05131	HMDB02331	952104	1152910	1071278	942693	1049435	915246	1099993	1071283	892875	1060831	1161457	1021994	1039675	1098627	1077909	1008530	1014742	996596	1162708	1138898	1077331	936956	1131942	1017170	993098	882057	1006467	1082935	1034363	960198
1-stearoyl-2-arachidonoyl-GPC (18:0/20:4)	Lipid	Phosphatidylcholine (PC)		HMDB08048	18147448	19764008	18484468	20509490	19165486	19107396	20125612	19083236	21694808	16913136	22395720	20553708	19259144	16668807	19368040	20712574	18620176	18114560	19862940	21411448	20938264	21153852	22522106	22708174	23347742	21497464	24741232	22062102	19556068	20494036
1-stearoyl-2-arachidonoyl-GPE (18:0/20:4)	Lipid	Phosphatidylethanolamine (PE)		HMDB09003	130357	187976	200544	146165	93199	138467	541676	408104	562833	241346	427591	359681	349120	174669	196589	241664	184437	231677	203181	210923	180277	266345	188473	190587	317415	320732	578923	351172	294560	305001
1-stearoyl-2-docosahexaenoyl-GPC (18:0/22:6)	Lipid	Phosphatidylcholine (PC)		HMDB08057	6477053	7371639	7606237	7289916	6984112	7671987	6112096	5857945	6756589	5147061	6578481	6602962	7459288	6459962	6725588	8428374	7354144	6735302	8158311	7727317	7786468	7920915	8878610	8868831	8503153	8367598	9146526	7698539	7287515	7731744
1-stearoyl-2-linoleoyl-GPC (18:0/18:2)*	Lipid	Phosphatidylcholine (PC)		HMDB08039	4858512	4956875	5226642	4712593	4793377	6012656	6537198	5269493	5952173	4808720	5984136	4687633	5899229	5050715	4750187	5452941	4971756	4534163	6490093	6107529	5334123	6644661	6349991	6935296	8279864	5780118	8142559	6274383	6047506	5736686
1-stearoyl-2-oleoyl-GPC (18:0/18:1)	Lipid	Phosphatidylcholine (PC)		HMDB08038	22119988	23514292	23609676	24492072	22921400	23145608	23225954	22476768	24761434	19445088	25264194	23913470	24239298	20839940	22531252	24309888	22563634	21280236	24364592	24155914	25218720	24923682	25591580	24828424	28330856	26704964	30086894	26423590	23848460	25211056
1-stearoyl-GPC (18:0)	Lipid	Lysophospholipid		HMDB10384	5161792	5667732	5804805	4970618	4589441	4587889	211030	220064	221611	175703	219120	233949	442210	563890	362234	921636	561789	1418578	149728	144099	190358	176718	200555	160968	2363412	2449760	2703532	2693249	3085420	2297096
1-stearoyl-GPI (18:0)	Lipid	Lysophospholipid		HMDB61696	231450	149735	203908	156621	180775	179156	138063	107612	265913	154357	83081	169057	224620	165107	143419	279752	270274	185575	81553		38320	103425			99983	74882	80345	111768	112769	64683
2'-deoxycytidine	Nucleotide	Pyrimidine Metabolism, Cytidine containing	C00881	HMDB00014							4189044	3852375	4247038	3959486	3516831	3884278							164766	242013	215172	186534	207516	213951	7358843	6918990	6975382	6278418	6335316	7325635
