# Supplementary material for: Defining the landscape of metabolic dysregulations in cancer metastasis
Source: Clin Exp Metastasis. 2021 Dec 18;39(2):345–62. doi: 10.1007/s10585-021-10140-9 (PMC8971193; doi:10.1007/s10585-021-10140-9)
Supplement: Supplementary file 7 — Mutational profiles of TNBC cell lines obtained from Dependency Map portal. Supplementary file7 (XLSX 123 kb) [file 10585_2021_10140_MOESM7_ESM.xlsx]

## Sheet: BT549
Gene	Chr	Start Position	End Position	Variant Classification	Variant Annotation	Variant Type	Reference Allele	Tumor Seq Allele
PRKCZ	1	2082330	2082330	Nonsense_Mutation	damaging	SNP	C	G
UBE4B	1	10186926	10186926	Silent	silent	SNP	C	T
MASP2	1	11106782	11106782	Silent	silent	SNP	C	T
KIF17	1	21011303	21011303	Splice_Site	damaging	SNP	G	A
STPG1	1	24706220	24706220	Missense_Mutation	other non-conserving	SNP	A	G
MACO1	1	25784912	25784912	Missense_Mutation	other non-conserving	SNP	C	G
ADGRB2	1	32202200	32202200	Missense_Mutation	other non-conserving	SNP	C	T
KPNA6	1	32622533	32622533	Missense_Mutation	other non-conserving	SNP	G	A
MACF1	1	39800949	39800950	Frame_Shift_Ins	damaging	INS	-	TGGC
ZFP69B	1	40915825	40915825	De_novo_Start_OutOfFrame	damaging	SNP	C	A
EIF2B3	1	45407306	45407306	Missense_Mutation	other non-conserving	SNP	A	G
MUTYH	1	45797135	45797135	Missense_Mutation	other non-conserving	SNP	C	A
LRRIQ3	1	74649124	74649124	Missense_Mutation	other non-conserving	SNP	T	C
TTLL7	1	84386821	84386821	Missense_Mutation	other non-conserving	SNP	C	G
CLCC1	1	109477315	109477315	Missense_Mutation	other non-conserving	SNP	G	A
KIAA1324	1	109727694	109727694	Missense_Mutation	other non-conserving	SNP	G	A
CSDE1	1	115272882	115272882	Silent	silent	SNP	C	T
CSDE1	1	115275225	115275241	Splice_Site	damaging	DEL	CATTTCTCGGGCTTCAT	-
PDE4DIP	1	144854164	144854164	Splice_Site	damaging	SNP	C	A
ITGA10	1	145536029	145536029	Missense_Mutation	other non-conserving	SNP	G	T
NUDT17	1	145586679	145586679	Frame_Shift_Del	damaging	DEL	C	-
CHD1L	1	146757119	146757119	Missense_Mutation	other non-conserving	SNP	T	C
PRPF3	1	150315838	150315838	Missense_Mutation	other non-conserving	SNP	A	G
CRTC2	1	153923816	153923816	Missense_Mutation	other non-conserving	SNP	C	T
CREB3L4	1	153945250	153945250	Missense_Mutation	other non-conserving	SNP	G	C
EEF1AKNMT	1	171753419	171753419	Silent	silent	SNP	C	A
GPR52	1	174418308	174418308	Silent	silent	SNP	G	A
LRRN2	1	204588141	204588141	Missense_Mutation	other non-conserving	SNP	T	G
RGS7	1	240990433	240990433	Missense_Mutation	other non-conserving	SNP	A	G
PLD5	1	242277222	242277222	Missense_Mutation	other non-conserving	SNP	T	G
HNRNPU	1	245023700	245023700	Silent	silent	SNP	A	G
CNST	1	246755179	246755180	Frame_Shift_Ins	damaging	INS	-	A
USP6NL	10	11504620	11504620	Silent	silent	SNP	G	T
GPR158	10	25464520	25464520	Silent	silent	SNP	C	T
GPRIN2	10	47000240	47000240	Missense_Mutation	other non-conserving	SNP	G	A
WDFY4	10	49951560	49951560	Missense_Mutation	other non-conserving	SNP	G	T
NCOA4	10	51584821	51584821	Missense_Mutation	other non-conserving	SNP	C	T
SLC16A9	10	61432621	61432621	Missense_Mutation	other non-conserving	SNP	T	C
KAT6B	10	76788480	76788481	Frame_Shift_Ins	damaging	INS	-	C
PTEN	10	89720670	89720670	Frame_Shift_Del	damaging	DEL	G	-
MYOF	10	95109605	95109605	Missense_Mutation	other non-conserving	SNP	T	G
TCTN3	10	97453536	97453536	Missense_Mutation	other non-conserving	SNP	C	T
HSPA12A	10	118443383	118443383	Missense_Mutation	other non-conserving	SNP	G	T
B4GALNT4	11	373220	373220	Missense_Mutation	other non-conserving	SNP	G	A
KRTAP5-4	11	1643025	1643025	Missense_Mutation	other non-conserving	SNP	C	T
OR52M1	11	4566854	4566854	Missense_Mutation	other non-conserving	SNP	G	A
ZNF215	11	6977364	6977364	Missense_Mutation	other non-conserving	SNP	A	G
GALNT18	11	11394092	11394092	Silent	silent	SNP	G	A
OR5T3	11	56019722	56019722	Missense_Mutation	other non-conserving	SNP	A	C
OR5B2	11	58190377	58190377	Missense_Mutation	other non-conserving	SNP	G	A
SLC22A12	11	64367247	64367247	Missense_Mutation	other non-conserving	SNP	C	G
FIBP	11	65652583	65652598	Frame_Shift_Del	damaging	DEL	CTAGCACCTTGAGCTC	-
IL18BP	11	71712879	71712879	Missense_Mutation	other non-conserving	SNP	G	C
ARAP1	11	72415238	72415238	Missense_Mutation	other non-conserving	SNP	G	A
DYNC2H1	11	102992106	102992106	Nonsense_Mutation	damaging	SNP	C	T
EXPH5	11	108385149	108385149	Missense_Mutation	other non-conserving	SNP	C	G
NECTIN1	11	119535677	119535678	In_Frame_Ins	other non-conserving	INS	-	CCT
KCNJ1	11	128709388	128709388	Missense_Mutation	other non-conserving	SNP	G	A
NCAPD3	11	134022865	134022865	Missense_Mutation	other non-conserving	SNP	T	C
ARNTL2	12	27554574	27554574	Missense_Mutation	other non-conserving	SNP	T	A
TMTC1	12	29936416	29936416	Missense_Mutation	other non-conserving	SNP	T	C
YARS2	12	32908175	32908175	Missense_Mutation	other non-conserving	SNP	C	G
KRT79	12	53228026	53228026	Missense_Mutation	other non-conserving	SNP	G	A
CPSF6	12	69656338	69656340	Stop_Codon_Del	other non-conserving	DEL	AGA	-
GNPTAB	12	102155510	102155510	Missense_Mutation	other non-conserving	SNP	T	C
DNAH10	12	124288308	124288308	Silent	silent	SNP	G	A
SFSWAP	12	132204022	132204022	Missense_Mutation	other non-conserving	SNP	G	C
FRY	13	32798441	32798441	Missense_Mutation	other non-conserving	SNP	C	T
SPART	13	36900831	36900831	Missense_Mutation	other non-conserving	SNP	T	C
KCTD4	13	45768493	45768493	Silent	silent	SNP	C	T
METTL3	14	21979351	21979351	Missense_Mutation	other non-conserving	SNP	C	G
IRF9	14	24632216	24632216	Silent	silent	SNP	A	G
PAX9	14	37132534	37132534	Missense_Mutation	other non-conserving	SNP	A	C
ABHD12B	14	51352361	51352361	Missense_Mutation	other non-conserving	SNP	G	C
TMEM251	14	93652722	93652722	Nonsense_Mutation	damaging	SNP	C	A
BUB1B	15	40509833	40509833	Missense_Mutation	other non-conserving	SNP	C	A
BUB1B	15	40509838	40509838	Silent	silent	SNP	G	A
VPS18	15	41192328	41192328	Missense_Mutation	other non-conserving	SNP	C	T
USP8	15	50773849	50773849	Missense_Mutation	other non-conserving	SNP	C	T
PIGB	15	55643004	55643004	Missense_Mutation	other non-conserving	SNP	A	C
HERC1	15	63920881	63920881	Missense_Mutation	other non-conserving	SNP	G	A
COMMD4	15	75631626	75631626	Missense_Mutation	other non-conserving	SNP	G	A
CSPG4	15	75968438	75968438	Missense_Mutation	other non-conserving	SNP	C	G
AGBL1	15	87097678	87097678	Silent	silent	SNP	G	T
ZNF598	16	2049549	2049549	Silent	silent	SNP	C	T
MRTFB	16	14334306	14334306	Missense_Mutation	other non-conserving	SNP	C	G
ERN2	16	23713762	23713762	Missense_Mutation	other non-conserving	SNP	C	T
ZNF629	16	30793161	30793161	Missense_Mutation	other non-conserving	SNP	C	T
CYLD	16	50783668	50783668	Missense_Mutation	other non-conserving	SNP	T	G
GOT2	16	58752197	58752197	Missense_Mutation	other non-conserving	SNP	G	A
DYNC1LI2	16	66776396	66776396	Silent	silent	SNP	C	T
PLEKHG4	16	67320669	67320669	Missense_Mutation	other non-conserving	SNP	G	C
PLEKHG4	16	67321915	67321915	Missense_Mutation	other non-conserving	SNP	G	A
AGRP	16	67517277	67517277	Missense_Mutation	other non-conserving	SNP	A	G
PIEZO1	16	88800883	88800883	Silent	silent	SNP	G	C
ABR	17	1028686	1028686	Silent	silent	SNP	C	T
TP53	17	7577534	7577534	Missense_Mutation	other non-conserving	SNP	C	G
CFAP52	17	9497509	9497509	Splice_Site	damaging	SNP	G	C
WSB1	17	25636252	25636252	Missense_Mutation	other non-conserving	SNP	G	A
LGALS9	17	25974437	25974437	Silent	silent	SNP	C	T
PIGW	17	34893508	34893508	Silent	silent	SNP	G	A
SMARCE1	17	38793755	38793756	Frame_Shift_Ins	damaging	INS	-	TG
KCNH4	17	40312264	40312264	Missense_Mutation	other non-conserving	SNP	C	G
FZD2	17	42635555	42635555	Missense_Mutation	other non-conserving	SNP	G	A
CLTC	17	57746252	57746252	Missense_Mutation	other non-conserving	SNP	G	T
CLTC	17	57763080	57763080	Missense_Mutation	other non-conserving	SNP	G	A
RNF213	17	78318478	78318478	Splice_Site	damaging	SNP	C	T
LAMA1	18	7023166	7023166	Missense_Mutation	other non-conserving	SNP	G	A
SETBP1	18	42532920	42532920	Silent	silent	SNP	G	A
RTTN	18	67794912	67794912	Missense_Mutation	other non-conserving	SNP	C	T
NETO1	18	70416300	70416300	Missense_Mutation	other non-conserving	SNP	C	A
ATP9B	18	76886278	76886278	Silent	silent	SNP	G	A
ATP9B	18	76886336	76886336	Nonsense_Mutation	damaging	SNP	G	T
ARRDC5	19	4891213	4891213	Missense_Mutation	other non-conserving	SNP	G	A
DCAF15	19	14071129	14071129	Silent	silent	SNP	G	A
ANO8	19	17435654	17435654	Missense_Mutation	other non-conserving	SNP	C	T
ZNF43	19	21992182	21992182	Missense_Mutation	other non-conserving	SNP	T	G
UBA2	19	34949778	34949778	Silent	silent	SNP	G	A
THAP8	19	36530495	36530495	Silent	silent	SNP	G	C
ZNF585B	19	37677213	37677213	Missense_Mutation	other non-conserving	SNP	G	A
PPP1R13L	19	45900082	45900082	Missense_Mutation	other non-conserving	SNP	C	G
FOXA3	19	46375601	46375601	Missense_Mutation	other non-conserving	SNP	T	C
PTH2	19	49926494	49926494	Missense_Mutation	other non-conserving	SNP	C	A
CPT1C	19	50216092	50216092	Missense_Mutation	other non-conserving	SNP	G	A
ZNF836	19	52660659	52660660	Frame_Shift_Del	damaging	DEL	TC	-
ZNF611	19	53209576	53209576	Silent	silent	SNP	T	C
PXDN	2	1670151	1670151	Missense_Mutation	other non-conserving	SNP	T	C
FANCL	2	58431330	58431330	Missense_Mutation	other non-conserving	SNP	T	C
DCTN1	2	74592308	74592308	Silent	silent	SNP	C	T
RTKN	2	74657487	74657487	Missense_Mutation	other non-conserving	SNP	C	T
ANKRD36C	2	96643887	96643887	Missense_Mutation	other non-conserving	SNP	G	T
TMEM131	2	98408955	98408955	Silent	silent	SNP	G	A
MAP4K4	2	102482945	102482945	Missense_Mutation	other non-conserving	SNP	G	T
SMPD4	2	130925064	130925064	Silent	silent	SNP	G	A
THSD7B	2	137639756	137639756	Missense_Mutation	other non-conserving	SNP	C	T
RBMS1	2	161133816	161133816	Missense_Mutation	other non-conserving	SNP	C	T
IFIH1	2	163130398	163130398	Silent	silent	SNP	G	A
GRB14	2	165349593	165349593	Missense_Mutation	other non-conserving	SNP	C	T
OSBPL6	2	179253738	179253738	Missense_Mutation	other non-conserving	SNP	A	T
TTN	2	179417578	179417578	Missense_Mutation	other non-conserving	SNP	C	T
TTN	2	179597813	179597813	Missense_Mutation	other non-conserving	SNP	G	A
COL3A1	2	189872247	189872247	Missense_Mutation	other non-conserving	SNP	G	T
HECW2	2	197084821	197084821	Silent	silent	SNP	G	A
CASP10	2	202074072	202074078	Frame_Shift_Del	damaging	DEL	GCCAAGG	-
DYTN	2	207569635	207569635	Missense_Mutation	other non-conserving	SNP	C	T
LANCL1	2	211319933	211319933	Missense_Mutation	other non-conserving	SNP	C	T
HM13	20	30136871	30136871	Missense_Mutation	other non-conserving	SNP	G	A
BCL2L1	20	30253774	30253774	Missense_Mutation	other non-conserving	SNP	C	G
AHCY	20	32873272	32873272	Missense_Mutation	other non-conserving	SNP	C	T
PTPRT	20	41076891	41076891	Missense_Mutation	other non-conserving	SNP	T	G
NCOA3	20	46264663	46264663	Silent	silent	SNP	C	G
SPATA2	20	48522251	48522251	Missense_Mutation	other non-conserving	SNP	C	T
SNAI1	20	48600575	48600575	Silent	silent	SNP	C	T
DNAJC5	20	62560680	62560680	Silent	silent	SNP	A	G
TTC3	21	38524255	38524256	Frame_Shift_Ins	damaging	INS	-	A
BRWD1	21	40570741	40570741	Silent	silent	SNP	A	T
USP41	22	20731511	20731511	Missense_Mutation	other non-conserving	SNP	G	T
TRIOBP	22	38167695	38167695	Silent	silent	SNP	A	C
NUP210	3	13401824	13401824	Silent	silent	SNP	G	A
GOLGA4	3	37368784	37368785	Frame_Shift_Ins	damaging	INS	-	A
COL7A1	3	48621742	48621742	Missense_Mutation	other non-conserving	SNP	T	G
CELSR3	3	48698895	48698895	Silent	silent	SNP	C	T
LAMB2	3	49161854	49161854	Missense_Mutation	other non-conserving	SNP	G	A
DOCK3	3	51418707	51418707	Missense_Mutation	other non-conserving	SNP	A	G
DNAH1	3	52430522	52430522	Missense_Mutation	other non-conserving	SNP	C	G
POLQ	3	121158840	121158840	Splice_Site	damaging	SNP	T	C
SEMA5B	3	122632754	122632754	Missense_Mutation	other non-conserving	SNP	C	A
MCM2	3	127340510	127340510	Missense_Mutation	other non-conserving	SNP	G	C
NCK1	3	136664926	136664927	Frame_Shift_Ins	damaging	INS	-	A
TRIM42	3	140406566	140406566	Nonsense_Mutation	damaging	SNP	C	T
GK5	3	141923543	141923545	In_Frame_Del	other non-conserving	DEL	AAG	-
ZIC4	3	147108897	147108897	Silent	silent	SNP	G	A
CLRN2	4	17524584	17524584	Silent	silent	SNP	C	G
TBC1D19	4	26719612	26719612	Missense_Mutation	other non-conserving	SNP	G	T
STIM2	4	27019468	27019468	Missense_Mutation	other non-conserving	SNP	G	A
NPFFR2	4	73013281	73013281	Missense_Mutation	other non-conserving	SNP	A	G
GK2	4	80329123	80329123	Missense_Mutation	other non-conserving	SNP	G	C
CASP6	4	110612040	110612040	Silent	silent	SNP	T	C
SYNPO2	4	119952725	119952725	Missense_Mutation	other non-conserving	SNP	C	T
GAB1	4	144381586	144381586	Silent	silent	SNP	C	T
UFSP2	4	186336369	186336370	Frame_Shift_Ins	damaging	INS	-	T
SLC9A3	5	482707	482707	Missense_Mutation	other non-conserving	SNP	C	T
CMBL	5	10307736	10307736	Splice_Site	damaging	SNP	C	T
NUP155	5	37350335	37350335	Missense_Mutation	other non-conserving	SNP	C	A
LIFR	5	38481717	38481718	Frame_Shift_Ins	damaging	INS	-	A
C9	5	39289033	39289033	Silent	silent	SNP	C	A
HCN1	5	45262227	45262227	Silent	silent	SNP	G	A
PPWD1	5	64872789	64872789	Missense_Mutation	other non-conserving	SNP	G	C
JMY	5	78532478	78532478	Missense_Mutation	other non-conserving	SNP	C	G
ERAP2	5	96249087	96249087	Silent	silent	SNP	G	A
MAN2A1	5	109117287	109117287	Missense_Mutation	other non-conserving	SNP	A	C
LMNB1	5	126145987	126145987	Missense_Mutation	other non-conserving	SNP	A	G
CD14	5	140011686	140011686	Frame_Shift_Del	damaging	DEL	G	-
PCDHA11	5	140250041	140250041	Silent	silent	SNP	G	A
PCDHB1	5	140431622	140431622	Silent	silent	SNP	T	A
FCHSD1	5	141028553	141028553	Missense_Mutation	other non-conserving	SNP	G	A
STK10	5	171523445	171523445	Silent	silent	SNP	G	A
MAML1	5	179201682	179201682	Missense_Mutation	other non-conserving	SNP	G	A
C6orf201	6	4099325	4099326	Frame_Shift_Ins	damaging	INS	-	C
SOX4	6	21595431	21595431	Silent	silent	SNP	C	A
H2AC15	6	27805932	27805932	Missense_Mutation	other non-conserving	SNP	C	A
ZSCAN12	6	28358568	28358568	Missense_Mutation	other non-conserving	SNP	T	C
TNXB	6	32057145	32057145	Silent	silent	SNP	C	T
TREML4	6	41196574	41196574	Silent	silent	SNP	G	A
PKHD1	6	51893081	51893081	Missense_Mutation	other non-conserving	SNP	C	T
SMAP1	6	71377793	71377793	Missense_Mutation	other non-conserving	SNP	A	G
CD109	6	74528193	74528193	Missense_Mutation	other non-conserving	SNP	T	C
ZNF292	6	87969043	87969043	Missense_Mutation	other non-conserving	SNP	A	G
GJB7	6	87994341	87994341	Missense_Mutation	other non-conserving	SNP	T	C
GPR63	6	97247340	97247340	Missense_Mutation	other non-conserving	SNP	A	G
OSTM1	6	108395712	108395712	Silent	silent	SNP	C	T
REV3L	6	111709250	111709251	Frame_Shift_Ins	damaging	INS	-	T
DSE	6	116579847	116579847	Missense_Mutation	other non-conserving	SNP	A	C
LTV1	6	144184398	144184398	Missense_Mutation	other non-conserving	SNP	A	G
SNX13	7	17922559	17922559	Missense_Mutation	other non-conserving	SNP	G	T
ZPBP	7	50129281	50129281	Missense_Mutation	other non-conserving	SNP	C	G
COBL	7	51261188	51261188	Missense_Mutation	other non-conserving	SNP	G	C
VOPP1	7	55540667	55540667	Missense_Mutation	other non-conserving	SNP	T	C
FKBP6	7	72742676	72742676	Silent	silent	SNP	G	C
ELN	7	73457032	73457032	Missense_Mutation	other non-conserving	SNP	G	C
CDK14	7	90741857	90741857	Splice_Site	damaging	SNP	G	T
SMURF1	7	98638113	98638113	Missense_Mutation	other non-conserving	SNP	T	C
PLOD3	7	100850093	100850093	Silent	silent	SNP	G	A
LHFPL3	7	103969393	103969393	Missense_Mutation	other non-conserving	SNP	A	T
LAMB1	7	107638804	107638804	Missense_Mutation	other non-conserving	SNP	T	G
LAMB4	7	107738934	107738934	Missense_Mutation	other non-conserving	SNP	C	A
OPN1SW	7	128413775	128413775	Silent	silent	SNP	G	A
FLNC	7	128493633	128493633	Missense_Mutation	other non-conserving	SNP	A	G
KIAA1549	7	138591685	138591685	Missense_Mutation	other non-conserving	SNP	G	A
TRPV6	7	142569697	142569697	Silent	silent	SNP	G	A
TMEM176A	7	150500813	150500813	Missense_Mutation	other non-conserving	SNP	G	C
FASTK	7	150775769	150775769	Silent	silent	SNP	C	G
MSRA	8	10159141	10159141	Silent	silent	SNP	G	T
SGCZ	8	14412267	14412267	Missense_Mutation	other non-conserving	SNP	T	C
PNMA2	8	26366165	26366165	Missense_Mutation	other non-conserving	SNP	T	C
ZNF703	8	37554793	37554793	Missense_Mutation	other non-conserving	SNP	A	C
FGFR1	8	38287405	38287405	Silent	silent	SNP	C	T
ATP6V1H	8	54745567	54745567	Missense_Mutation	other non-conserving	SNP	T	C
VIRMA	8	95522741	95522741	Nonsense_Mutation	damaging	SNP	A	T
PKHD1L1	8	110457390	110457390	Missense_Mutation	other non-conserving	SNP	A	C
COL14A1	8	121301973	121301973	Silent	silent	SNP	C	A
TRMT12	8	125464078	125464078	Missense_Mutation	other non-conserving	SNP	G	T
ZFP41	8	144332592	144332592	Silent	silent	SNP	C	T
PLEC	8	145007034	145007034	Missense_Mutation	other non-conserving	SNP	A	C
KIAA2026	9	5920369	5920370	Frame_Shift_Ins	damaging	INS	-	T
PTPRD	9	8375964	8375964	Missense_Mutation	other non-conserving	SNP	C	T
TAF1L	9	32635000	32635000	Missense_Mutation	other non-conserving	SNP	G	T
ANKRD18A	9	38596087	38596087	Missense_Mutation	other non-conserving	SNP	G	A
C9orf43	9	116187645	116187646	In_Frame_Ins	other non-conserving	INS	-	GCA
RGS3	9	116259629	116259629	Silent	silent	SNP	C	T
TLR4	9	120476309	120476309	Missense_Mutation	other non-conserving	SNP	G	A
SETX	9	135211861	135211861	Silent	silent	SNP	T	C
GTF3C5	9	135926281	135926281	Missense_Mutation	other non-conserving	SNP	G	C
INPP5E	9	139327422	139327422	Missense_Mutation	other non-conserving	SNP	G	A
MT-ND1	M	4257	4257	Silent	silent	SNP	A	G
MID1	X	10437743	10437743	Missense_Mutation	other non-conserving	SNP	C	T
AMELX	X	11316704	11316704	Missense_Mutation	other non-conserving	SNP	C	A
TLR8	X	12939165	12939165	Missense_Mutation	other non-conserving	SNP	T	A
MAP3K15	X	19431512	19431512	Missense_Mutation	other non-conserving	SNP	C	T
HUWE1	X	53575028	53575028	Silent	silent	SNP	G	A
ITIH6	X	54824552	54824552	Nonsense_Mutation	damaging	SNP	G	C
FAM199X	X	103431165	103431165	Missense_Mutation	other non-conserving	SNP	C	T
GPR101	X	136113801	136113801	Missense_Mutation	other non-conserving	SNP	C	G
FLNA	X	153580614	153580615	Frame_Shift_Ins	damaging	INS	-	C

## Sheet: HCC1143
Gene	Chr	Start Position	End Position	Variant Classification	Variant Annotation	Variant Type	Reference Allele	Tumor Seq Allele
ESPN	1	6512048	6512048	Silent	silent	SNP	C	T
TNFRSF25	1	6524705	6524705	Nonsense_Mutation	damaging	SNP	C	A
SLC25A33	1	9633452	9633452	Missense_Mutation	other non-conserving	SNP	G	A
MFN2	1	12064098	12064098	Missense_Mutation	other non-conserving	SNP	A	G
STPG1	1	24687508	24687508	Missense_Mutation	other non-conserving	SNP	G	A
AHDC1	1	27885305	27885305	De_novo_Start_OutOfFrame	damaging	SNP	G	A
THEMIS2	1	28208787	28208787	Missense_Mutation	other non-conserving	SNP	G	T
ZMYM6	1	35472604	35472604	Silent	silent	SNP	G	A
CCDC18	1	93701865	93701865	Missense_Mutation	other non-conserving	SNP	A	G
VAV3	1	108298069	108298069	Nonsense_Mutation	damaging	SNP	G	A
CD101	1	117561015	117561015	Missense_Mutation	other non-conserving	SNP	C	T
NOTCH2	1	120483245	120483245	Missense_Mutation	other non-conserving	SNP	G	A
GJA8	1	147380295	147380295	Silent	silent	SNP	C	T
NBPF14	1	148007921	148007921	Silent	silent	SNP	T	G
S100A14	1	153588804	153588805	De_novo_Start_OutOfFrame	damaging	INS	-	CAT
KCNN3	1	154685985	154685985	Silent	silent	SNP	C	T
APCS	1	159558247	159558247	Missense_Mutation	other non-conserving	SNP	G	A
NOS1AP	1	162302880	162302880	Missense_Mutation	other non-conserving	SNP	A	T
PAPPA2	1	176811562	176811562	Missense_Mutation	other non-conserving	SNP	G	T
RASAL2	1	178414751	178414751	Missense_Mutation	other non-conserving	SNP	G	C
ZBTB41	1	197168889	197168890	Frame_Shift_Ins	damaging	INS	-	T
PTPRC	1	198665961	198665961	Missense_Mutation	other non-conserving	SNP	C	G
PTPRC	1	198675866	198675866	Missense_Mutation	other non-conserving	SNP	A	C
PTPRC	1	198711392	198711392	Missense_Mutation	other non-conserving	SNP	G	A
SOX13	1	204082199	204082199	Silent	silent	SNP	C	T
PIGR	1	207107897	207107897	Missense_Mutation	other non-conserving	SNP	G	A
TLR5	1	223286295	223286295	Missense_Mutation	other non-conserving	SNP	C	T
ZNF124	1	247320095	247320095	Missense_Mutation	other non-conserving	SNP	G	C
OR2M7	1	248487542	248487542	Missense_Mutation	other non-conserving	SNP	G	C
ZMYND11	10	295019	295019	Silent	silent	SNP	G	A
NET1	10	5495222	5495222	Missense_Mutation	other non-conserving	SNP	G	A
TASOR2	10	5788265	5788265	Missense_Mutation	other non-conserving	SNP	G	T
CUBN	10	16941118	16941118	Silent	silent	SNP	A	G
CUBN	10	16967262	16967262	Missense_Mutation	other non-conserving	SNP	G	C
ARHGAP21	10	24910138	24910138	Missense_Mutation	other non-conserving	SNP	T	C
ZNF438	10	31138191	31138191	Missense_Mutation	other non-conserving	SNP	C	G
ZNF22	10	45499202	45499202	Missense_Mutation	other non-conserving	SNP	A	T
AGAP6	10	51769100	51769100	Missense_Mutation	other non-conserving	SNP	G	T
CSTF2T	10	53457895	53457895	Missense_Mutation	other non-conserving	SNP	G	C
TET1	10	70405103	70405103	Missense_Mutation	other non-conserving	SNP	G	A
PPA1	10	71978526	71978526	Missense_Mutation	other non-conserving	SNP	T	G
PALD1	10	72289063	72289063	Silent	silent	SNP	C	T
FRA10AC1	10	95459807	95459807	Silent	silent	SNP	T	C
PLCE1	10	95931248	95931248	Missense_Mutation	other non-conserving	SNP	A	G
SEMA4G	10	102739916	102739916	Missense_Mutation	other non-conserving	SNP	C	T
PDZD7	10	102789811	102789811	Missense_Mutation	other non-conserving	SNP	G	A
FGFR2	10	123310821	123310821	Missense_Mutation	other non-conserving	SNP	G	A
CHID1	11	900012	900012	Missense_Mutation	other non-conserving	SNP	C	G
MUC5B	11	1264115	1264115	Missense_Mutation	other non-conserving	SNP	C	T
NUP98	11	3700678	3700678	Splice_Site	damaging	SNP	C	T
NUP98	11	3800207	3800207	Nonsense_Mutation	damaging	SNP	G	C
DNHD1	11	6568657	6568657	Missense_Mutation	other non-conserving	SNP	C	A
RRP8	11	6622707	6622707	Frame_Shift_Del	damaging	DEL	T	-
OR10A5	11	6867420	6867420	Missense_Mutation	other non-conserving	SNP	C	G
NLRP14	11	7064325	7064325	Frame_Shift_Del	damaging	DEL	A	-
KIF18A	11	28119184	28119184	Missense_Mutation	other non-conserving	SNP	C	G
EIF3M	11	32610203	32610203	Missense_Mutation	other non-conserving	SNP	A	G
QSER1	11	32956558	32956558	Missense_Mutation	other non-conserving	SNP	G	A
OR4C6	11	55433224	55433224	Silent	silent	SNP	C	T
OR8I2	11	55861446	55861446	Missense_Mutation	other non-conserving	SNP	C	G
OR8H3	11	55890060	55890060	Missense_Mutation	other non-conserving	SNP	A	G
LRRC55	11	56950063	56950063	Silent	silent	SNP	G	A
ZBTB3	11	62520016	62520016	Missense_Mutation	other non-conserving	SNP	T	A
VPS51	11	64864521	64864521	Missense_Mutation	other non-conserving	SNP	G	A
SPTBN2	11	66457685	66457685	Missense_Mutation	other non-conserving	SNP	C	T
RCE1	11	66613552	66613552	Missense_Mutation	other non-conserving	SNP	C	G
FAM86C1	11	71498608	71498608	Missense_Mutation	other non-conserving	SNP	G	A
CEP126	11	101793445	101793445	Nonsense_Mutation	damaging	SNP	C	T
TMEM123	11	102272306	102272306	Missense_Mutation	other non-conserving	SNP	A	G
MMP1	11	102661433	102661433	Splice_Site	damaging	SNP	C	A
CACNA1C	12	2690777	2690777	Missense_Mutation	other non-conserving	SNP	C	G
CACNA1C	12	2797762	2797762	Silent	silent	SNP	G	A
PTPN6	12	7060785	7060785	Missense_Mutation	other non-conserving	SNP	G	T
ABCC9	12	21997453	21997453	Silent	silent	SNP	G	C
KRT83	12	52710357	52710357	Silent	silent	SNP	T	C
KRT76	12	53170574	53170574	Missense_Mutation	other non-conserving	SNP	G	C
SLC35E3	12	69145923	69145923	Missense_Mutation	other non-conserving	SNP	G	C
LRRC10	12	70004528	70004528	Missense_Mutation	other non-conserving	SNP	C	A
LIN7A	12	81205336	81205336	Nonsense_Mutation	damaging	SNP	G	A
LRRIQ1	12	85431959	85431959	Missense_Mutation	other non-conserving	SNP	A	G
CEP290	12	88482897	88482897	Missense_Mutation	other non-conserving	SNP	A	G
C12orf42	12	103670939	103670939	Silent	silent	SNP	A	G
HECTD4	12	112605709	112605709	Missense_Mutation	other non-conserving	SNP	C	T
MSI1	12	120795675	120795675	Missense_Mutation	other non-conserving	SNP	C	G
ANAPC5	12	121756122	121756122	Missense_Mutation	other non-conserving	SNP	C	A
SETD1B	12	122268118	122268118	Silent	silent	SNP	C	G
PSPC1	13	20325441	20325441	Missense_Mutation	other non-conserving	SNP	G	A
C1QTNF9	13	24895862	24895862	Missense_Mutation	other non-conserving	SNP	G	A
WBP4	13	41642772	41642772	Missense_Mutation	other non-conserving	SNP	A	G
NALCN	13	101720288	101720288	Missense_Mutation	other non-conserving	SNP	C	T
MCF2L	13	113741749	113741749	Nonsense_Mutation	damaging	SNP	C	A
NOP9	14	24769790	24769790	Missense_Mutation	other non-conserving	SNP	G	A
KLHL28	14	45414437	45414437	Missense_Mutation	other non-conserving	SNP	T	G
TRIM9	14	51448690	51448690	Missense_Mutation	other non-conserving	SNP	G	A
EXOC5	14	57710940	57710940	Nonsense_Mutation	damaging	SNP	G	C
PCNX4	14	60581801	60581801	Missense_Mutation	other non-conserving	SNP	C	G
PCNX4	14	60581970	60581970	Missense_Mutation	other non-conserving	SNP	C	G
PCNX1	14	71568816	71568816	Missense_Mutation	other non-conserving	SNP	G	A
CATSPERB	14	92047343	92047343	Nonsense_Mutation	damaging	SNP	G	A
FBLN5	14	92357639	92357639	Missense_Mutation	other non-conserving	SNP	G	C
EIF5	14	103807346	103807346	Missense_Mutation	other non-conserving	SNP	A	T
ATP10A	15	25958915	25958915	Silent	silent	SNP	T	C
RYR3	15	34072491	34072491	Missense_Mutation	other non-conserving	SNP	C	T
GOLGA8B	15	34823499	34823499	Missense_Mutation	other non-conserving	SNP	C	T
PLCB2	15	40580923	40580923	Missense_Mutation	other non-conserving	SNP	C	T
SECISBP2L	15	49284715	49284715	Missense_Mutation	other non-conserving	SNP	A	T
UNC13C	15	54786820	54786820	Missense_Mutation	other non-conserving	SNP	C	T
PML	15	74336597	74336597	Missense_Mutation	other non-conserving	SNP	G	A
ULK3	15	75130994	75130994	Missense_Mutation	other non-conserving	SNP	G	C
WDR61	15	78585558	78585558	Missense_Mutation	other non-conserving	SNP	C	G
FURIN	15	91420236	91420236	Silent	silent	SNP	G	A
RGMA	15	93595436	93595436	Silent	silent	SNP	G	A
MEF2A	15	100250964	100250964	Splice_Site	damaging	SNP	G	T
PDIA2	16	336418	336418	Silent	silent	SNP	C	G
PGAP6	16	425251	425251	Missense_Mutation	other non-conserving	SNP	A	G
WDR24	16	736870	736870	Silent	silent	SNP	C	T
ZNF75A	16	3367660	3367660	Missense_Mutation	other non-conserving	SNP	C	G
GRIN2A	16	9943728	9943728	Missense_Mutation	other non-conserving	SNP	G	C
ZP2	16	21212744	21212744	Missense_Mutation	other non-conserving	SNP	G	A
EIF3C	16	28726630	28726630	Silent	silent	SNP	T	C
C16orf58	16	31510647	31510647	Silent	silent	SNP	G	A
PHKB	16	47703297	47703297	Missense_Mutation	other non-conserving	SNP	T	G
ZNF423	16	49670685	49670685	Missense_Mutation	other non-conserving	SNP	T	C
NLRC5	16	57059938	57059938	Missense_Mutation	other non-conserving	SNP	G	A
FCSK	16	70505115	70505115	Missense_Mutation	other non-conserving	SNP	G	A
MLKL	16	74716583	74716583	Missense_Mutation	other non-conserving	SNP	C	A
CHST6	16	75512980	75512980	Silent	silent	SNP	G	A
NLRP1	17	5445207	5445207	Missense_Mutation	other non-conserving	SNP	C	T
FBXO39	17	6683197	6683197	Missense_Mutation	other non-conserving	SNP	G	A
TP53	17	7577538	7577538	Missense_Mutation	other non-conserving	SNP	C	T
MYH1	17	10411982	10411982	Missense_Mutation	other non-conserving	SNP	C	A
ZNF18	17	11893827	11893827	Silent	silent	SNP	C	T
TOP3A	17	18196045	18196045	Missense_Mutation	other non-conserving	SNP	G	A
ANKRD13B	17	27936181	27936181	Missense_Mutation	other non-conserving	SNP	G	C
LIG3	17	33310040	33310040	Missense_Mutation	other non-conserving	SNP	A	G
KRT33A	17	39505636	39505636	Silent	silent	SNP	G	A
ACSF2	17	48538716	48538716	Silent	silent	SNP	G	A
SRSF1	17	56083818	56083818	Missense_Mutation	other non-conserving	SNP	G	A
ABCA9	17	67012449	67012449	Missense_Mutation	other non-conserving	SNP	A	G
GGA3	17	73235515	73235515	Missense_Mutation	other non-conserving	SNP	G	A
CCDC137	17	79638782	79638782	Missense_Mutation	other non-conserving	SNP	A	T
ARL16	17	79650824	79650824	Missense_Mutation	other non-conserving	SNP	C	T
UTS2R	17	80332638	80332638	Missense_Mutation	other non-conserving	SNP	C	G
PTPRM	18	8406127	8406127	Silent	silent	SNP	C	T
ANKRD12	18	9256808	9256808	Silent	silent	SNP	T	G
ZNF519	18	14105945	14105945	Silent	silent	SNP	G	A
FHOD3	18	34289234	34289234	Missense_Mutation	other non-conserving	SNP	G	C
DCC	18	50683824	50683824	Missense_Mutation	other non-conserving	SNP	G	A
PIGN	18	59780516	59780516	Silent	silent	SNP	A	G
ZNF516	18	74153263	74153263	Missense_Mutation	other non-conserving	SNP	G	A
ABCA7	19	1057005	1057005	Silent	silent	SNP	C	T
AP3D1	19	2129383	2129383	Silent	silent	SNP	G	T
THOP1	19	2807637	2807637	Missense_Mutation	other non-conserving	SNP	G	A
TLE6	19	2987214	2987214	Silent	silent	SNP	G	A
MUC16	19	9009603	9009603	Silent	silent	SNP	C	T
PPAN	19	10221772	10221772	Silent	silent	SNP	G	C
SMARCA4	19	11145606	11145606	Missense_Mutation	other non-conserving	SNP	G	A
FBXW9	19	12805441	12805441	Missense_Mutation	other non-conserving	SNP	C	A
HOOK2	19	12876825	12876825	Silent	silent	SNP	C	T
AKAP8L	19	15490959	15490959	Missense_Mutation	other non-conserving	SNP	C	T
SLC5A5	19	17983265	17983265	Missense_Mutation	other non-conserving	SNP	A	G
PIK3R2	19	18279696	18279696	Missense_Mutation	other non-conserving	SNP	T	G
ZNF737	19	20728048	20728048	Missense_Mutation	other non-conserving	SNP	C	T
CLIP3	19	36507863	36507863	Missense_Mutation	other non-conserving	SNP	G	C
PLEKHG2	19	39913400	39913400	Missense_Mutation	other non-conserving	SNP	C	T
MEGF8	19	42875565	42875565	Silent	silent	SNP	G	A
ZNF229	19	44933469	44933469	Missense_Mutation	other non-conserving	SNP	T	C
STRN4	19	47228074	47228074	Silent	silent	SNP	A	G
SLC8A2	19	47933608	47933608	Missense_Mutation	other non-conserving	SNP	G	T
ZNF610	19	52869651	52869651	Silent	silent	SNP	G	A
ZNF865	19	56125310	56125310	Missense_Mutation	other non-conserving	SNP	C	T
ZSCAN22	19	58850534	58850534	Missense_Mutation	other non-conserving	SNP	G	T
SPAST	2	32361653	32361653	Missense_Mutation	other non-conserving	SNP	G	T
EIF2AK3	2	88892826	88892827	Frame_Shift_Ins	damaging	INS	-	T
TMEM131	2	98413330	98413330	Missense_Mutation	other non-conserving	SNP	G	A
KIAA1211L	2	99438649	99438649	Missense_Mutation	other non-conserving	SNP	C	T
ST6GAL2	2	107460340	107460340	Missense_Mutation	other non-conserving	SNP	C	T
NT5DC4	2	113480156	113480156	Silent	silent	SNP	C	T
TSN	2	122520632	122520632	Missense_Mutation	other non-conserving	SNP	C	T
MAP3K2	2	128096510	128096511	Frame_Shift_Ins	damaging	INS	-	T
MBD5	2	149227685	149227685	Missense_Mutation	other non-conserving	SNP	G	T
SCN3A	2	166012313	166012313	Nonsense_Mutation	damaging	SNP	G	A
GORASP2	2	171812945	171812945	Splice_Site	damaging	SNP	G	A
GTF3C3	2	197645319	197645319	Silent	silent	SNP	G	A
RAPH1	2	204304231	204304231	Missense_Mutation	other non-conserving	SNP	T	C
SERPINE2	2	224856593	224856593	Missense_Mutation	other non-conserving	SNP	T	A
COL6A3	2	238243501	238243501	Silent	silent	SNP	C	T
HDAC4	2	239976444	239976444	Splice_Site	damaging	SNP	C	T
VPS16	20	2842342	2842342	Silent	silent	SNP	G	A
HM13	20	30137014	30137014	Nonsense_Mutation	damaging	SNP	G	A
FAM83C	20	33875295	33875295	Silent	silent	SNP	G	T
CLDN8	21	31587621	31587622	Frame_Shift_Ins	damaging	INS	-	T
RIPPLY3	21	38380500	38380500	Nonsense_Mutation	damaging	SNP	G	T
KCNJ15	21	39671394	39671394	Missense_Mutation	other non-conserving	SNP	G	A
PRDM15	21	43243807	43243808	Splice_Site	damaging	DEL	TG	-
AIFM3	22	21333919	21333919	Missense_Mutation	other non-conserving	SNP	A	G
ZNF280B	22	22848470	22848470	De_novo_Start_OutOfFrame	damaging	SNP	G	A
MYO18B	22	26422647	26422647	Missense_Mutation	other non-conserving	SNP	C	T
RAC2	22	37637648	37637648	Missense_Mutation	other non-conserving	SNP	G	A
PICK1	22	38470414	38470414	Missense_Mutation	other non-conserving	SNP	G	A
CACNA1I	22	39966976	39966976	Missense_Mutation	other non-conserving	SNP	C	G
CELSR1	22	46929603	46929603	Silent	silent	SNP	G	A
CPT1B	22	51013010	51013010	Missense_Mutation	other non-conserving	SNP	T	A
ACR	22	51178381	51178381	Missense_Mutation	other non-conserving	SNP	G	A
CNTN6	3	1414606	1414606	Missense_Mutation	other non-conserving	SNP	A	T
EDEM1	3	5243489	5243489	Missense_Mutation	other non-conserving	SNP	G	T
MLH1	3	37045936	37045936	Silent	silent	SNP	G	A
QARS1	3	49141389	49141389	Silent	silent	SNP	C	T
ALCAM	3	105266366	105266367	Splice_Site	damaging	INS	-	CAC
ALCAM	3	105271367	105271367	Silent	silent	SNP	T	C
TMEM39A	3	119156786	119156786	Missense_Mutation	other non-conserving	SNP	G	A
FBXO40	3	121340337	121340337	Missense_Mutation	other non-conserving	SNP	C	T
OSBPL11	3	125295148	125295148	Missense_Mutation	other non-conserving	SNP	G	A
DNAJC13	3	132245088	132245088	Missense_Mutation	other non-conserving	SNP	G	A
PLSCR4	3	145924543	145924543	Missense_Mutation	other non-conserving	SNP	G	C
BCHE	3	165548026	165548026	Missense_Mutation	other non-conserving	SNP	C	T
LPP	3	188477904	188477904	Missense_Mutation	other non-conserving	SNP	G	A
CC2D2A	4	15575793	15575793	Silent	silent	SNP	A	T
SLIT2	4	20255597	20255597	Silent	silent	SNP	C	T
UGT2B11	4	70079871	70079871	Silent	silent	SNP	A	T
G3BP2	4	76581055	76581055	Splice_Site	damaging	SNP	C	G
C4orf36	4	87808958	87808958	Silent	silent	SNP	C	A
ENPEP	4	111397732	111397732	Silent	silent	SNP	G	A
FASTKD3	5	7868133	7868133	Missense_Mutation	other non-conserving	SNP	G	C
PRKAA1	5	40798245	40798245	Missense_Mutation	other non-conserving	SNP	T	C
ERCC8	5	60224713	60224713	Missense_Mutation	other non-conserving	SNP	T	C
OCLN	5	68805337	68805337	Silent	silent	SNP	C	T
PCDHA11	5	140248791	140248791	Missense_Mutation	other non-conserving	SNP	G	A
PCDHA11	5	140249747	140249747	Silent	silent	SNP	C	A
PCDHA11	5	140250476	140250476	Silent	silent	SNP	G	C
PCDHGC4	5	140865049	140865049	Silent	silent	SNP	C	T
ARAP3	5	141039358	141039358	Missense_Mutation	other non-conserving	SNP	G	C
FBXO38	5	147803653	147803653	Missense_Mutation	other non-conserving	SNP	C	T
GABRP	5	170239186	170239186	Missense_Mutation	other non-conserving	SNP	A	G
RANBP17	5	170632587	170632587	Missense_Mutation	other non-conserving	SNP	G	T
EXOC2	6	592533	592533	Silent	silent	SNP	G	T
TUBB2A	6	3154566	3154571	In_Frame_Del	other non-conserving	DEL	GTGAGC	-
TUBB2A	6	3154574	3154576	In_Frame_Del	other non-conserving	DEL	GGG	-
TREML1	6	41122011	41122011	Missense_Mutation	other non-conserving	SNP	G	C
TREML4	6	41204275	41204275	Silent	silent	SNP	C	G
FOXP4	6	41558041	41558041	Missense_Mutation	other non-conserving	SNP	G	A
ADGRF4	6	47685074	47685074	Missense_Mutation	other non-conserving	SNP	C	T
CRYBG1	6	106991376	106991376	Missense_Mutation	other non-conserving	SNP	G	T
GTF3C6	6	111280017	111280017	Silent	silent	SNP	C	T
LAMA4	6	112452259	112452259	Missense_Mutation	other non-conserving	SNP	C	T
SLC35F1	6	118635193	118635199	Frame_Shift_Del	damaging	DEL	TTCAGGA	-
ZBTB2	6	151687554	151687554	Missense_Mutation	other non-conserving	SNP	G	A
ZBTB2	6	151687555	151687555	Missense_Mutation	other non-conserving	SNP	G	A
SYNE1	6	152804318	152804318	Silent	silent	SNP	G	A
SUN1	7	883074	883074	Missense_Mutation	other non-conserving	SNP	C	T
GET4	7	925716	925716	Missense_Mutation	other non-conserving	SNP	C	T
PRPS1L1	7	18066877	18066877	Silent	silent	SNP	T	G
DDC	7	50547514	50547514	Missense_Mutation	other non-conserving	SNP	G	C
SEMA3C	7	80439946	80439946	Silent	silent	SNP	G	A
SAMD9	7	92734964	92734964	Silent	silent	SNP	A	G
PUS7	7	105111213	105111213	Silent	silent	SNP	G	C
NRCAM	7	107790560	107790560	Missense_Mutation	other non-conserving	SNP	C	A
PPP1R3A	7	113519486	113519486	Missense_Mutation	other non-conserving	SNP	C	G
CCDC136	7	128452789	128452789	Missense_Mutation	other non-conserving	SNP	C	G
PLXNA4	7	131831383	131831383	Silent	silent	SNP	A	G
WDR60	7	158738423	158738423	Silent	silent	SNP	C	T
LOXL2	8	23190944	23190944	Silent	silent	SNP	G	A
HOOK3	8	42819500	42819500	Missense_Mutation	other non-conserving	SNP	A	G
PLAG1	8	57079635	57079635	Nonsense_Mutation	damaging	SNP	G	A
CSPP1	8	68102915	68102915	Missense_Mutation	other non-conserving	SNP	A	C
TERF1	8	73921215	73921215	Nonsense_Mutation	damaging	SNP	G	T
ZNF704	8	81733648	81733649	Frame_Shift_Ins	damaging	INS	-	T
TRIQK	8	93929211	93929211	Missense_Mutation	other non-conserving	SNP	T	C
PKHD1L1	8	110442233	110442233	Missense_Mutation	other non-conserving	SNP	A	G
ATAD2	8	124368709	124368709	Missense_Mutation	other non-conserving	SNP	C	G
AGO2	8	141568623	141568623	Missense_Mutation	other non-conserving	SNP	C	T
GLI4	8	144358551	144358551	Silent	silent	SNP	G	A
EPPK1	8	144943658	144943658	Missense_Mutation	other non-conserving	SNP	G	A
SMC2	9	106874063	106874063	Missense_Mutation	other non-conserving	SNP	G	A
GSN	9	124076289	124076289	Silent	silent	SNP	C	T
WDR38	9	127618753	127618753	Silent	silent	SNP	C	T
LRSAM1	9	130242226	130242226	Missense_Mutation	other non-conserving	SNP	C	T
TTF1	9	135277540	135277541	Frame_Shift_Ins	damaging	INS	-	T
CACNA1B	9	140938312	140938312	Missense_Mutation	other non-conserving	SNP	G	A
OPHN1	X	67454356	67454356	Silent	silent	SNP	T	C
BRWD3	X	79932390	79932390	Missense_Mutation	other non-conserving	SNP	T	G
PCDH19	X	99661809	99661809	Missense_Mutation	other non-conserving	SNP	T	A
ESX1	X	103498867	103498867	Missense_Mutation	other non-conserving	SNP	G	C
RADX	X	105881011	105881011	Missense_Mutation	other non-conserving	SNP	C	T

## Sheet: MDAMB231
Gene	Chr	Start Position	End Position	Variant Classification	Variant Annotation	Variant Type	Reference Allele	Tumor Seq Allele
ATAD3B	1	1430882	1430882	Silent	silent	SNP	C	G
CHD5	1	6191738	6191738	Frame_Shift_Del	damaging	DEL	C	-
CAMTA1	1	6845412	6845412	De_novo_Start_OutOfFrame	damaging	SNP	C	A
CAMTA1	1	7309668	7309668	Silent	silent	SNP	C	T
FBXO44	1	11718597	11718597	Missense_Mutation	other non-conserving	SNP	C	T
TNFRSF1B	1	12251943	12251943	Silent	silent	SNP	G	C
PADI2	1	17411141	17411141	Missense_Mutation	other non-conserving	SNP	C	G
EIF4G3	1	21295971	21295971	Missense_Mutation	other non-conserving	SNP	G	A
RHCE	1	25712213	25712213	Silent	silent	SNP	G	A
HEYL	1	40092499	40092499	Missense_Mutation	other non-conserving	SNP	G	A
MYCL	1	40363463	40363463	Missense_Mutation	other non-conserving	SNP	C	T
ERMAP	1	43296457	43296457	Missense_Mutation	other non-conserving	SNP	G	C
TIE1	1	43773118	43773118	Missense_Mutation	other non-conserving	SNP	G	A
PLK3	1	45266347	45266347	Splice_Site	damaging	SNP	T	C
CCDC17	1	46087590	46087590	Missense_Mutation	other non-conserving	SNP	G	A
ODF2L	1	86848662	86848662	Missense_Mutation	other non-conserving	SNP	T	G
GTF2B	1	89325822	89325822	Splice_Site	damaging	SNP	C	A
ABCA4	1	94502904	94502904	Missense_Mutation	other non-conserving	SNP	C	T
LRIG2	1	113655185	113655185	Missense_Mutation	other non-conserving	SNP	A	G
OLFML3	1	114524167	114524167	Missense_Mutation	other non-conserving	SNP	G	A
ANKRD34A	1	145473531	145473531	Missense_Mutation	other non-conserving	SNP	C	T
ADAMTSL4	1	150532541	150532541	Missense_Mutation	other non-conserving	SNP	C	A
NUP210L	1	153982597	153982597	Splice_Site	damaging	SNP	C	G
OR6P1	1	158532982	158532982	Missense_Mutation	other non-conserving	SNP	G	T
OR10J5	1	159505322	159505322	Missense_Mutation	other non-conserving	SNP	T	A
FCGR2B	1	161647337	161647337	Silent	silent	SNP	T	C
RGS5	1	163117144	163117144	Missense_Mutation	other non-conserving	SNP	C	A
TPR	1	186296606	186296606	Missense_Mutation	other non-conserving	SNP	C	A
ASPM	1	197074117	197074117	Missense_Mutation	other non-conserving	SNP	A	G
CRB1	1	197390656	197390656	Silent	silent	SNP	G	A
DENND1B	1	197611911	197611911	Missense_Mutation	other non-conserving	SNP	T	C
DENND1B	1	197627469	197627469	Silent	silent	SNP	C	T
KIF14	1	200571028	200571028	Silent	silent	SNP	A	G
KCNH1	1	210857409	210857409	Silent	silent	SNP	G	T
USH2A	1	215990516	215990516	Silent	silent	SNP	C	A
CNIH4	1	224553630	224553630	Missense_Mutation	other non-conserving	SNP	T	C
DNAH14	1	225569220	225569220	Missense_Mutation	other non-conserving	SNP	C	T
LBR	1	225605729	225605729	Missense_Mutation	other non-conserving	SNP	C	A
CDC42BPA	1	227211026	227211026	Missense_Mutation	other non-conserving	SNP	C	G
SNAP47	1	227946792	227946792	Missense_Mutation	other non-conserving	SNP	G	A
WNT3A	1	228238588	228238588	Missense_Mutation	other non-conserving	SNP	C	T
HEATR1	1	236721608	236721608	Silent	silent	SNP	C	T
CEP170	1	243328760	243328760	Silent	silent	SNP	C	T
ZNF695	1	247150350	247150350	Frame_Shift_Del	damaging	DEL	C	-
OR2L5	1	248186153	248186153	Silent	silent	SNP	C	A
OR2M2	1	248344267	248344267	Missense_Mutation	other non-conserving	SNP	T	C
OR2T4	1	248525557	248525557	Silent	silent	SNP	A	G
TUBB8	10	93954	93954	Missense_Mutation	other non-conserving	SNP	G	C
PRKCQ	10	6498720	6498720	Silent	silent	SNP	C	T
ITIH5	10	7684028	7684028	Missense_Mutation	other non-conserving	SNP	A	C
BEND7	10	13542072	13542072	Missense_Mutation	other non-conserving	SNP	T	C
FAM171A1	10	15255460	15255460	Silent	silent	SNP	G	A
ZNF438	10	31138658	31138658	Missense_Mutation	other non-conserving	SNP	C	G
ZNF239	10	44053382	44053382	Missense_Mutation	other non-conserving	SNP	G	A
PCDH15	10	55583094	55583094	Missense_Mutation	other non-conserving	SNP	T	A
RHOBTB1	10	62645965	62645965	Nonsense_Mutation	damaging	SNP	C	A
HKDC1	10	70992653	70992653	Silent	silent	SNP	C	T
ECD	10	74899117	74899117	Missense_Mutation	other non-conserving	SNP	C	T
CDHR1	10	85971948	85971948	Missense_Mutation	other non-conserving	SNP	C	T
RGR	10	86014088	86014088	Silent	silent	SNP	C	T
FGFBP3	10	93668048	93668048	Missense_Mutation	other non-conserving	SNP	G	T
MMS19	10	99219884	99219884	Missense_Mutation	other non-conserving	SNP	C	T
ENTPD7	10	101421276	101421276	Missense_Mutation	other non-conserving	SNP	C	T
LZTS2	10	102765252	102765252	Missense_Mutation	other non-conserving	SNP	G	T
SLC18A2	10	119017341	119017341	Missense_Mutation	other non-conserving	SNP	T	C
DENND10	10	120867562	120867562	Silent	silent	SNP	A	G
C10orf88	10	124692048	124692048	Missense_Mutation	other non-conserving	SNP	C	A
FANK1	10	127697075	127697075	Missense_Mutation	other non-conserving	SNP	G	A
MKI67	10	129902653	129902653	Missense_Mutation	other non-conserving	SNP	A	G
ADAM8	10	135081456	135081456	Missense_Mutation	other non-conserving	SNP	C	T
MRPL23	11	1993986	1993986	Silent	silent	SNP	C	G
OR51D1	11	4661717	4661717	Missense_Mutation	other non-conserving	SNP	C	G
OR52H1	11	5566468	5566468	Missense_Mutation	other non-conserving	SNP	C	G
OR56A4	11	6023313	6023313	Nonsense_Mutation	damaging	SNP	G	A
DCHS1	11	6643597	6643597	Missense_Mutation	other non-conserving	SNP	C	A
DCHS1	11	6647613	6647613	Splice_Site	damaging	SNP	T	A
EIF4G2	11	10823932	10823932	Silent	silent	SNP	G	A
KIAA1549L	11	33640210	33640210	Splice_Site	damaging	SNP	T	C
EXT2	11	44257923	44257923	Silent	silent	SNP	G	A
PSMC3	11	47444153	47444153	Missense_Mutation	other non-conserving	SNP	C	A
PSMC3	11	47444486	47444486	Missense_Mutation	other non-conserving	SNP	C	A
PSMC3	11	47446725	47446725	Missense_Mutation	other non-conserving	SNP	C	G
OR5F1	11	55761984	55761984	Silent	silent	SNP	G	A
OR5J2	11	55944172	55944173	In_Frame_Ins	other non-conserving	INS	-	TTT
PRG2	11	57155302	57155302	Missense_Mutation	other non-conserving	SNP	G	A
SMTNL1	11	57313410	57313412	In_Frame_Del	other non-conserving	DEL	AGA	-
CTNND1	11	57575731	57575731	Silent	silent	SNP	A	C
MS4A3	11	59828671	59828671	Nonsense_Mutation	damaging	SNP	C	A
SCGB2A2	11	62038469	62038469	Missense_Mutation	other non-conserving	SNP	G	A
AHNAK	11	62289517	62289517	Silent	silent	SNP	G	C
SLC22A9	11	63176280	63176280	Silent	silent	SNP	C	T
NRXN2	11	64402898	64402898	Missense_Mutation	other non-conserving	SNP	C	A
RIN1	11	66102679	66102679	Silent	silent	SNP	C	A
LRP5	11	68181467	68181467	Silent	silent	SNP	C	T
CREBZF	11	85375780	85375780	Missense_Mutation	other non-conserving	SNP	G	A
TMEM135	11	87020688	87020688	Missense_Mutation	other non-conserving	SNP	C	G
FAT3	11	92532247	92532247	Missense_Mutation	other non-conserving	SNP	G	T
FAT3	11	92623915	92623915	Missense_Mutation	other non-conserving	SNP	C	T
PANX1	11	93886743	93886743	Nonsense_Mutation	damaging	SNP	C	T
CCDC82	11	96098162	96098162	Silent	silent	SNP	G	A
MMP1	11	102662148	102662148	Missense_Mutation	other non-conserving	SNP	G	C
CWF19L2	11	107219706	107219706	Missense_Mutation	other non-conserving	SNP	C	A
ATM	11	108142070	108142070	Missense_Mutation	other non-conserving	SNP	A	T
PCSK7	11	117100406	117100406	Missense_Mutation	other non-conserving	SNP	G	C
TMPRSS13	11	117774330	117774330	Missense_Mutation	other non-conserving	SNP	C	T
TMPRSS13	11	117780523	117780523	Silent	silent	SNP	G	A
KMT2A	11	118343076	118343076	Missense_Mutation	other non-conserving	SNP	C	A
CXCR5	11	118764730	118764730	Silent	silent	SNP	C	T
PDZD3	11	119059839	119059839	Silent	silent	SNP	G	A
SORL1	11	121478863	121478863	Silent	silent	SNP	C	T
OR4D5	11	123810829	123810829	Missense_Mutation	other non-conserving	SNP	G	C
CCDC15	11	124829126	124829127	Frame_Shift_Ins	damaging	INS	-	A
STT3A	11	125483994	125483994	Missense_Mutation	other non-conserving	SNP	A	T
NCAPD3	11	134086883	134086883	Missense_Mutation	other non-conserving	SNP	C	A
WNK1	12	970240	970240	Missense_Mutation	other non-conserving	SNP	G	T
DCP1B	12	2074838	2074838	Missense_Mutation	other non-conserving	SNP	C	G
ANO2	12	5756901	5756901	Missense_Mutation	other non-conserving	SNP	A	C
USP5	12	6965297	6965297	Missense_Mutation	other non-conserving	SNP	G	A
AICDA	12	8758031	8758036	In_Frame_Del	other non-conserving	DEL	GTCCCA	-
PRB4	12	11461771	11461771	Missense_Mutation	other non-conserving	SNP	C	T
KRAS	12	25398281	25398281	Missense_Mutation	other non-conserving	SNP	C	T
ALG10	12	34175672	34175673	Frame_Shift_Del	damaging	DEL	GC	-
LRRK2	12	40753186	40753186	Missense_Mutation	other non-conserving	SNP	T	G
MUC19	12	40873650	40873650	Missense_Mutation	other non-conserving	SNP	C	A
DBX2	12	45444567	45444567	Silent	silent	SNP	G	T
AQP2	12	50349344	50349344	Missense_Mutation	other non-conserving	SNP	G	T
AVPR1A	12	63544234	63544234	Missense_Mutation	other non-conserving	SNP	T	G
TBC1D30	12	65221663	65221663	Missense_Mutation	other non-conserving	SNP	A	G
DYRK2	12	68051357	68051357	Missense_Mutation	other non-conserving	SNP	G	T
TRHDE	12	72956737	72956737	Silent	silent	SNP	A	G
LUM	12	91502008	91502008	Missense_Mutation	other non-conserving	SNP	G	C
KSR2	12	117993053	117993053	Missense_Mutation	other non-conserving	SNP	T	C
SACS	13	23908667	23908667	Missense_Mutation	other non-conserving	SNP	C	G
CENPJ	13	25463531	25463531	Missense_Mutation	other non-conserving	SNP	G	A
N4BP2L2	13	33110741	33110741	Missense_Mutation	other non-conserving	SNP	C	T
NBEA	13	35716418	35716418	Silent	silent	SNP	A	G
SLITRK1	13	84453715	84453715	Missense_Mutation	other non-conserving	SNP	A	T
SLITRK5	13	88329874	88329874	Missense_Mutation	other non-conserving	SNP	C	T
MBNL2	13	97928639	97928639	Silent	silent	SNP	A	T
COL4A2	13	111134863	111134863	Splice_Site	damaging	SNP	G	C
ATP11A	13	113510235	113510235	Missense_Mutation	other non-conserving	SNP	G	C
SLC7A8	14	23609754	23609754	Missense_Mutation	other non-conserving	SNP	G	T
MYH7	14	23883284	23883284	Missense_Mutation	other non-conserving	SNP	G	A
TM9SF1	14	24658841	24658841	Missense_Mutation	other non-conserving	SNP	C	T
SYNE2	14	64593156	64593156	Missense_Mutation	other non-conserving	SNP	C	A
ZBTB1	14	64989274	64989274	Missense_Mutation	other non-conserving	SNP	A	T
MAP3K9	14	71197176	71197176	Missense_Mutation	other non-conserving	SNP	C	T
RPS6KL1	14	75373803	75373803	Missense_Mutation	other non-conserving	SNP	G	A
DIO2	14	80669349	80669349	Missense_Mutation	other non-conserving	SNP	C	A
PACS2	14	105851295	105851295	Silent	silent	SNP	A	G
TJP1	15	29997732	29997732	Splice_Site	damaging	SNP	C	A
TMEM87A	15	42519100	42519100	Missense_Mutation	other non-conserving	SNP	C	T
SEMA6D	15	48063601	48063601	Silent	silent	SNP	C	A
HERC1	15	63908853	63908853	Missense_Mutation	other non-conserving	SNP	C	T
SCAPER	15	77021041	77021041	Missense_Mutation	other non-conserving	SNP	C	T
TMED3	15	79603718	79603718	Missense_Mutation	other non-conserving	SNP	G	C
ZFAND6	15	80415062	80415062	Missense_Mutation	other non-conserving	SNP	T	G
KLHL25	15	86312359	86312359	Missense_Mutation	other non-conserving	SNP	T	A
ACAN	15	89392834	89392834	Missense_Mutation	other non-conserving	SNP	G	C
CRTC3	15	91185244	91185244	Missense_Mutation	other non-conserving	SNP	C	G
TTC23	15	99678229	99678229	Missense_Mutation	other non-conserving	SNP	T	G
TARS3	15	102241383	102241383	Missense_Mutation	other non-conserving	SNP	T	C
TPSG1	16	1271899	1271899	Silent	silent	SNP	C	T
CCDC154	16	1492469	1492469	Missense_Mutation	other non-conserving	SNP	C	T
TBL3	16	2024997	2024997	Missense_Mutation	other non-conserving	SNP	G	A
ABCA3	16	2347421	2347421	Missense_Mutation	other non-conserving	SNP	G	C
SRRM2	16	2814371	2814371	Missense_Mutation	other non-conserving	SNP	C	T
CLDN6	16	3065366	3065366	Silent	silent	SNP	G	A
MMP25	16	3108597	3108597	Silent	silent	SNP	C	A
ANKS3	16	4747984	4747984	Missense_Mutation	other non-conserving	SNP	G	T
GLYR1	16	4897243	4897243	Silent	silent	SNP	G	A
TEKT5	16	10729659	10729660	Frame_Shift_Ins	damaging	INS	-	C
SMG1	16	18848711	18848711	Missense_Mutation	other non-conserving	SNP	C	T
UBFD1	16	23573588	23573588	Missense_Mutation	other non-conserving	SNP	C	T
GTF3C1	16	27473769	27473769	Missense_Mutation	other non-conserving	SNP	C	T
ITGAL	16	30516582	30516582	Silent	silent	SNP	G	A
ITGAM	16	31336024	31336024	Missense_Mutation	other non-conserving	SNP	T	C
ZNF720	16	31733990	31733990	Missense_Mutation	other non-conserving	SNP	A	G
ZNF423	16	49670033	49670033	Missense_Mutation	other non-conserving	SNP	G	T
DPEP3	16	68009767	68009767	Silent	silent	SNP	G	T
CMTR2	16	71318544	71318545	Frame_Shift_Ins	damaging	INS	-	A
KARS1	16	75663394	75663394	Silent	silent	SNP	G	C
PIEZO1	16	88787664	88787664	Missense_Mutation	other non-conserving	SNP	C	G
TCF25	16	89972658	89972658	Missense_Mutation	other non-conserving	SNP	C	G
GAS8	16	90108924	90108924	Missense_Mutation	other non-conserving	SNP	A	G
ABR	17	995066	995066	Missense_Mutation	other non-conserving	SNP	C	T
WDR81	17	1629481	1629482	Frame_Shift_Ins	damaging	INS	-	A
OR1E2	17	3336607	3336607	Missense_Mutation	other non-conserving	SNP	A	G
TP53	17	7577099	7577099	Missense_Mutation	other non-conserving	SNP	C	T
PER1	17	8053157	8053157	Missense_Mutation	other non-conserving	SNP	C	A
PIK3R6	17	8740209	8740209	Missense_Mutation	other non-conserving	SNP	C	G
MYO15A	17	18049380	18049380	Missense_Mutation	other non-conserving	SNP	T	G
ULK2	17	19750161	19750161	Silent	silent	SNP	G	T
SLC6A4	17	28549087	28549087	De_novo_Start_OutOfFrame	damaging	SNP	G	A
NF1	17	29541474	29541475	Frame_Shift_Ins	damaging	INS	-	C
SPACA3	17	31324746	31324746	Missense_Mutation	other non-conserving	SNP	C	T
KRT16	17	39768801	39768801	Missense_Mutation	other non-conserving	SNP	C	A
ITGA2B	17	42463246	42463246	Missense_Mutation	other non-conserving	SNP	G	C
WFIKKN2	17	48918070	48918070	Missense_Mutation	other non-conserving	SNP	A	T
HELZ	17	65162670	65162670	Missense_Mutation	other non-conserving	SNP	G	C
ABCA5	17	67305426	67305426	Missense_Mutation	other non-conserving	SNP	G	A
METTL23	17	74729639	74729639	Nonsense_Mutation	damaging	SNP	G	A
ZNF750	17	80789793	80789793	Missense_Mutation	other non-conserving	SNP	C	T
NDUFV2	18	9126853	9126853	Missense_Mutation	other non-conserving	SNP	G	A
PIEZO2	18	10698992	10698992	Missense_Mutation	other non-conserving	SNP	T	C
CIDEA	18	12264327	12264327	Missense_Mutation	other non-conserving	SNP	G	A
LAMA3	18	21494451	21494451	Silent	silent	SNP	T	C
CDH2	18	25568584	25568584	Missense_Mutation	other non-conserving	SNP	C	T
KLHL14	18	30350325	30350325	Missense_Mutation	other non-conserving	SNP	C	A
KIAA1328	18	34740252	34740252	Missense_Mutation	other non-conserving	SNP	G	C
DYM	18	46623852	46623852	Missense_Mutation	other non-conserving	SNP	C	A
MAPK4	18	48256010	48256010	Missense_Mutation	other non-conserving	SNP	G	C
NEDD4L	18	55998034	55998034	Missense_Mutation	other non-conserving	SNP	C	A
ALPK2	18	56191223	56191223	Missense_Mutation	other non-conserving	SNP	C	T
RTTN	18	67794886	67794886	Missense_Mutation	other non-conserving	SNP	T	C
FSTL3	19	680461	680461	Silent	silent	SNP	G	A
PTBP1	19	797500	797500	Start_Codon_SNP	damaging	SNP	G	A
SBNO2	19	1117354	1117354	Missense_Mutation	other non-conserving	SNP	C	G
HMG20B	19	3576901	3576901	Missense_Mutation	other non-conserving	SNP	G	C
DPP9	19	4697625	4697625	Silent	silent	SNP	G	A
LONP1	19	5699098	5699098	Missense_Mutation	other non-conserving	SNP	C	T
RFX2	19	6040098	6040098	Missense_Mutation	other non-conserving	SNP	C	T
CAMSAP3	19	7682929	7682929	Missense_Mutation	other non-conserving	SNP	G	A
OR2Z1	19	8841481	8841481	Missense_Mutation	other non-conserving	SNP	G	T
MUC16	19	9046397	9046397	Missense_Mutation	other non-conserving	SNP	G	A
MUC16	19	9071589	9071589	Frame_Shift_Del	damaging	DEL	A	-
PPAN-P2RY11	19	10220359	10220359	Missense_Mutation	other non-conserving	SNP	C	A
TYK2	19	10476488	10476488	Missense_Mutation	other non-conserving	SNP	C	T
C19orf38	19	10980031	10980031	Silent	silent	SNP	G	A
HOOK2	19	12883659	12883659	Missense_Mutation	other non-conserving	SNP	G	C
DAND5	19	13084220	13084220	Silent	silent	SNP	C	G
NOTCH3	19	15300174	15300174	Missense_Mutation	other non-conserving	SNP	T	A
AKAP8L	19	15510154	15510154	Missense_Mutation	other non-conserving	SNP	C	A
EPS15L1	19	16495973	16495973	Silent	silent	SNP	A	G
SLC27A1	19	17599822	17599822	Missense_Mutation	other non-conserving	SNP	A	G
UNC13A	19	17756585	17756585	Missense_Mutation	other non-conserving	SNP	G	T
FCHO1	19	17873592	17873592	Missense_Mutation	other non-conserving	SNP	G	A
PDE4C	19	18343943	18343943	Missense_Mutation	other non-conserving	SNP	C	A
ATP13A1	19	19765438	19765438	Missense_Mutation	other non-conserving	SNP	G	A
ZNF493	19	21607646	21607652	Frame_Shift_Del	damaging	DEL	ATTAAAC	-
ZNF98	19	22575685	22575685	Nonsense_Mutation	damaging	SNP	C	A
ZNF99	19	22941408	22941408	Nonsense_Mutation	damaging	SNP	T	A
ZNF99	19	22942291	22942291	Silent	silent	SNP	G	A
RPSAP58	19	24010754	24010754	Missense_Mutation	other non-conserving	SNP	C	A
TSHZ3	19	31770472	31770472	Nonsense_Mutation	damaging	SNP	G	C
HNRNPL	19	39331001	39331001	Missense_Mutation	other non-conserving	SNP	C	G
FCGBP	19	40366446	40366446	Silent	silent	SNP	G	A
CD79A	19	42383297	42383297	Missense_Mutation	other non-conserving	SNP	G	A
APOE	19	45412326	45412326	Missense_Mutation	other non-conserving	SNP	G	A
CLPTM1	19	45458664	45458664	Silent	silent	SNP	G	C
ARHGAP35	19	47425394	47425394	Silent	silent	SNP	G	A
FAM83E	19	49104484	49104484	Missense_Mutation	other non-conserving	SNP	C	A
SHANK1	19	51171991	51171991	Missense_Mutation	other non-conserving	SNP	A	G
KLK9	19	51512761	51512761	Splice_Site	damaging	SNP	C	A
ZNF845	19	53855675	53855675	Missense_Mutation	other non-conserving	SNP	G	C
DNAAF3	19	55676753	55676753	Missense_Mutation	other non-conserving	SNP	T	G
SSC5D	19	56029212	56029215	Frame_Shift_Del	damaging	DEL	TCAC	-
NLRP9	19	56243793	56243793	Silent	silent	SNP	C	T
NLRP11	19	56321531	56321531	Missense_Mutation	other non-conserving	SNP	C	G
NLRP11	19	56321705	56321705	Splice_Site	damaging	SNP	C	T
ZIM3	19	57649912	57649912	Missense_Mutation	other non-conserving	SNP	G	A
CGREF1	2	27324175	27324175	Silent	silent	SNP	C	T
EIF2B4	2	27587647	27587647	Missense_Mutation	other non-conserving	SNP	C	G
CAPN13	2	30980970	30980970	Missense_Mutation	other non-conserving	SNP	A	G
FEZ2	2	36787935	36787935	Missense_Mutation	other non-conserving	SNP	T	C
GPATCH11	2	37316954	37316954	Silent	silent	SNP	G	A
TMEM178A	2	39893276	39893276	Missense_Mutation	other non-conserving	SNP	C	G
KCNG3	2	42671535	42671535	Missense_Mutation	other non-conserving	SNP	C	T
RTN4	2	55200321	55200321	Missense_Mutation	other non-conserving	SNP	T	C
ALMS1	2	73676771	73676771	Silent	silent	SNP	G	A
GCFC2	2	75917100	75917101	Frame_Shift_Ins	damaging	INS	-	T
LRRTM1	2	80529451	80529451	Silent	silent	SNP	C	T
CTNNA2	2	80846333	80846333	Missense_Mutation	other non-conserving	SNP	G	A
ASTL	2	96795618	96795618	Silent	silent	SNP	G	T
IL1RL1	2	102959761	102959761	Missense_Mutation	other non-conserving	SNP	G	T
RANBP2	2	109383557	109383557	Missense_Mutation	other non-conserving	SNP	C	G
MZT2A	2	132249910	132249910	Missense_Mutation	other non-conserving	SNP	C	T
NCKAP5	2	133721389	133721389	Silent	silent	SNP	G	A
MGAT5	2	135093822	135093823	Frame_Shift_Ins	damaging	INS	-	A
MAP3K19	2	135744526	135744526	Missense_Mutation	other non-conserving	SNP	A	C
ZRANB3	2	136071148	136071148	Missense_Mutation	other non-conserving	SNP	C	T
LRP1B	2	142004815	142004815	Missense_Mutation	other non-conserving	SNP	C	A
NEB	2	152349959	152349959	Splice_Site	damaging	SNP	C	T
PLA2R1	2	160808065	160808065	Missense_Mutation	other non-conserving	SNP	G	A
PLA2R1	2	160885397	160885397	Missense_Mutation	other non-conserving	SNP	C	G
SCN3A	2	166027059	166027059	Splice_Site	damaging	SNP	C	G
SCN2A	2	166243406	166243406	Silent	silent	SNP	C	T
FASTKD1	2	170401232	170401235	Splice_Site	damaging	DEL	TAAG	-
DLX2	2	172967081	172967081	Silent	silent	SNP	G	A
HOXD13	2	176959230	176959230	Silent	silent	SNP	G	A
TTN	2	179548768	179548768	Missense_Mutation	other non-conserving	SNP	G	C
TTN	2	179566767	179566767	Splice_Site	damaging	SNP	C	G
CWC22	2	180853370	180853370	Splice_Site	damaging	SNP	G	A
CFLAR	2	202025584	202025584	Missense_Mutation	other non-conserving	SNP	C	T
PTH2R	2	209271825	209271825	Silent	silent	SNP	C	T
SLC11A1	2	219249912	219249912	Missense_Mutation	other non-conserving	SNP	T	A
STK36	2	219555176	219555176	Silent	silent	SNP	G	T
SPEG	2	220337043	220337043	Silent	silent	SNP	C	T
MOGAT1	2	223554104	223554104	Missense_Mutation	other non-conserving	SNP	C	A
COL4A3	2	228145243	228145243	Nonsense_Mutation	damaging	SNP	G	T
SIRPA	20	1902150	1902150	Silent	silent	SNP	G	A
SNRPB	20	2443295	2443295	Silent	silent	SNP	G	A
C20orf141	20	2796237	2796238	Frame_Shift_Del	damaging	DEL	AG	-
SEL1L2	20	13850189	13850189	Frame_Shift_Del	damaging	DEL	C	-
KIF16B	20	16293015	16293015	Missense_Mutation	other non-conserving	SNP	C	T
TTLL9	20	30510808	30510808	Missense_Mutation	other non-conserving	SNP	G	A
BPIFB4	20	31690818	31690818	Missense_Mutation	other non-conserving	SNP	G	C
RBL1	20	35695236	35695236	Missense_Mutation	other non-conserving	SNP	G	A
ZNF335	20	44587943	44587943	Missense_Mutation	other non-conserving	SNP	G	A
SPATA2	20	48522676	48522676	Missense_Mutation	other non-conserving	SNP	C	T
TCFL5	20	61488922	61488922	Missense_Mutation	other non-conserving	SNP	C	T
TMPRSS15	21	19744587	19744587	Missense_Mutation	other non-conserving	SNP	G	A
KRTAP24-1	21	31655047	31655047	Silent	silent	SNP	T	C
MORC3	21	37732556	37732556	Splice_Site	damaging	SNP	C	T
BRWD1	21	40558989	40558989	Nonsense_Mutation	damaging	SNP	A	T
COL6A1	21	47406461	47406461	Silent	silent	SNP	T	C
DIP2A	21	47970570	47970570	Missense_Mutation	other non-conserving	SNP	C	G
CLTCL1	22	19175222	19175222	Missense_Mutation	other non-conserving	SNP	C	T
MYO18B	22	26219527	26219527	Silent	silent	SNP	G	T
NF2	22	30057209	30057209	Nonsense_Mutation	damaging	SNP	G	T
EIF3D	22	36908581	36908581	Silent	silent	SNP	C	T
BAIAP2L2	22	38481308	38481308	Silent	silent	SNP	C	T
PKDREJ	22	46652691	46652691	Missense_Mutation	other non-conserving	SNP	C	T
PKDREJ	22	46652694	46652694	Nonsense_Mutation	damaging	SNP	C	A
SBF1	22	50899684	50899684	Silent	silent	SNP	C	T
MIOX	22	50926126	50926126	Silent	silent	SNP	C	T
KLHDC7B	22	50986980	50986980	Nonsense_Mutation	damaging	SNP	C	T
CPT1B	22	51008729	51008729	Missense_Mutation	other non-conserving	SNP	A	G
CNTN4	3	3076393	3076393	Missense_Mutation	other non-conserving	SNP	C	A
TTLL3	3	9859427	9859428	Frame_Shift_Ins	damaging	INS	-	A
CAND2	3	12868987	12868987	Silent	silent	SNP	C	A
TPRXL	3	14105998	14105998	Missense_Mutation	other non-conserving	SNP	T	A
NR1D2	3	24003581	24003581	Missense_Mutation	other non-conserving	SNP	A	C
KIF15	3	44869002	44869002	Silent	silent	SNP	G	T
NBEAL2	3	47045864	47045864	Missense_Mutation	other non-conserving	SNP	G	A
CDC25A	3	48226163	48226163	Silent	silent	SNP	C	G
COL7A1	3	48631904	48631904	Missense_Mutation	other non-conserving	SNP	G	A
UQCRC1	3	48646621	48646621	Nonsense_Mutation	damaging	SNP	C	A
MST1R	3	49939843	49939843	Missense_Mutation	other non-conserving	SNP	G	T
DNAH1	3	52428647	52428647	Missense_Mutation	other non-conserving	SNP	G	A
PBRM1	3	52685790	52685790	Missense_Mutation	other non-conserving	SNP	T	C
CACNA2D3	3	54914827	54914827	Missense_Mutation	other non-conserving	SNP	G	T
MAGI1	3	65422897	65422897	Silent	silent	SNP	A	G
ROBO1	3	78663856	78663856	Silent	silent	SNP	T	C
EPHA3	3	89499345	89499345	Nonsense_Mutation	damaging	SNP	G	T
EPHA6	3	96962869	96962869	Silent	silent	SNP	A	G
OR5H6	3	97983409	97983409	Missense_Mutation	other non-conserving	SNP	C	T
KALRN	3	124165042	124165042	Silent	silent	SNP	C	A
EFCC1	3	128720940	128720940	Missense_Mutation	other non-conserving	SNP	G	C
ATP2C1	3	130699447	130699447	Missense_Mutation	other non-conserving	SNP	C	T
PRR23C	3	138762736	138762736	Missense_Mutation	other non-conserving	SNP	C	G
PLCH1	3	155314058	155314058	Silent	silent	SNP	G	C
WDR49	3	167245717	167245717	Missense_Mutation	other non-conserving	SNP	G	A
NCEH1	3	172365720	172365720	Missense_Mutation	other non-conserving	SNP	C	T
RTP1	3	186917743	186917743	Missense_Mutation	other non-conserving	SNP	C	G
TNK2	3	195594477	195594477	Missense_Mutation	other non-conserving	SNP	C	T
SENP5	3	196612295	196612295	Missense_Mutation	other non-conserving	SNP	G	T
LRCH3	3	197518212	197518212	Silent	silent	SNP	G	C
GAK	4	860791	860791	Frame_Shift_Del	damaging	DEL	G	-
IDUA	4	996138	996138	Missense_Mutation	other non-conserving	SNP	T	C
NELFA	4	1993404	1993404	Silent	silent	SNP	G	A
HAUS3	4	2238074	2238074	Missense_Mutation	other non-conserving	SNP	C	G
ZBTB49	4	4317443	4317443	Missense_Mutation	other non-conserving	SNP	G	A
ABLIM2	4	8009825	8009825	Missense_Mutation	other non-conserving	SNP	C	T
SLC2A9	4	10023045	10023045	Silent	silent	SNP	C	T
BOD1L1	4	13583889	13583889	Missense_Mutation	other non-conserving	SNP	T	C
KLHL5	4	39114763	39114763	Silent	silent	SNP	G	T
RFC1	4	39301656	39301656	Missense_Mutation	other non-conserving	SNP	A	C
PDS5A	4	39839502	39839502	Silent	silent	SNP	T	A
COMMD8	4	47455212	47455212	Missense_Mutation	other non-conserving	SNP	T	G
CNGA1	4	47945217	47945217	Missense_Mutation	other non-conserving	SNP	T	G
SPATA18	4	52926950	52926950	Missense_Mutation	other non-conserving	SNP	G	C
PDGFRA	4	55129981	55129981	Missense_Mutation	other non-conserving	SNP	A	T
REST	4	57797845	57797845	Missense_Mutation	other non-conserving	SNP	G	C
ODAM	4	71066313	71066313	Missense_Mutation	other non-conserving	SNP	G	A
OPRPN	4	71275333	71275333	Silent	silent	SNP	T	G
JCHAIN	4	71522947	71522947	Missense_Mutation	other non-conserving	SNP	C	G
CCDC158	4	77278575	77278575	Missense_Mutation	other non-conserving	SNP	C	T
SEC31A	4	83812317	83812317	De_novo_Start_OutOfFrame	damaging	SNP	C	A
FAM13A	4	89670116	89670116	Silent	silent	SNP	C	G
SMARCAD1	4	95197523	95197523	Silent	silent	SNP	T	C
SMARCAD1	4	95200079	95200080	Splice_Site	damaging	INS	-	A
TRMT10A	4	100479334	100479335	Frame_Shift_Ins	damaging	INS	-	T
CASP6	4	110615850	110615850	Silent	silent	SNP	G	A
ANK2	4	114195778	114195778	Silent	silent	SNP	A	G
QRFPR	4	122301634	122301634	Missense_Mutation	other non-conserving	SNP	C	T
GYPB	4	144920567	144920571	Frame_Shift_Del	damaging	DEL	GTACA	-
FAM160A1	4	152570925	152570925	Missense_Mutation	other non-conserving	SNP	G	A
MAP9	4	156269022	156269022	Silent	silent	SNP	T	C
RXFP1	4	159559224	159559224	Nonsense_Mutation	damaging	SNP	A	T
FSTL5	4	162307258	162307258	Missense_Mutation	other non-conserving	SNP	C	T
CPE	4	166300652	166300652	Silent	silent	SNP	G	T
DDX60	4	169138150	169138150	Missense_Mutation	other non-conserving	SNP	G	T
ADAM29	4	175898171	175898171	Missense_Mutation	other non-conserving	SNP	C	A
TENM3	4	183673067	183673067	Silent	silent	SNP	A	G
UFSP2	4	186334949	186334949	Missense_Mutation	other non-conserving	SNP	C	A
SLC9A3	5	475089	475089	Missense_Mutation	other non-conserving	SNP	A	T
SLC6A18	5	1244480	1244480	Silent	silent	SNP	A	G
TRIO	5	14330953	14330953	Missense_Mutation	other non-conserving	SNP	C	G
TRIO	5	14502720	14502720	Missense_Mutation	other non-conserving	SNP	A	G
CDH18	5	19839334	19839334	De_novo_Start_OutOfFrame	damaging	SNP	C	T
DROSHA	5	31526458	31526458	Silent	silent	SNP	G	A
ADAMTS12	5	33576482	33576482	Missense_Mutation	other non-conserving	SNP	T	C
DAB2	5	39383268	39383268	Missense_Mutation	other non-conserving	SNP	G	T
PARP8	5	49962985	49962985	Missense_Mutation	other non-conserving	SNP	A	G
MTREX	5	54640988	54640988	Nonsense_Mutation	damaging	SNP	A	T
MAST4	5	66084496	66084496	Splice_Site	damaging	SNP	A	T
CRHBP	5	76251547	76251547	Missense_Mutation	other non-conserving	SNP	G	A
CMYA5	5	79032540	79032540	Missense_Mutation	other non-conserving	SNP	T	C
ZFYVE16	5	79733598	79733598	Missense_Mutation	other non-conserving	SNP	A	G
FAM151B	5	79815677	79815677	Silent	silent	SNP	G	T
MSH3	5	80109433	80109433	Missense_Mutation	other non-conserving	SNP	G	A
KIAA0825	5	93722019	93722019	Missense_Mutation	other non-conserving	SNP	C	T
SLC27A6	5	128326151	128326151	Silent	silent	SNP	A	G
ADAMTS19	5	129070703	129070703	Missense_Mutation	other non-conserving	SNP	G	A
PSD2	5	139193008	139193008	Silent	silent	SNP	C	T
PCDHB5	5	140517005	140517005	Silent	silent	SNP	C	T
PCDHGA4	5	140734862	140734862	Missense_Mutation	other non-conserving	SNP	T	A
JAKMIP2	5	147024497	147024497	Silent	silent	SNP	G	T
HAVCR2	5	156525883	156525883	Missense_Mutation	other non-conserving	SNP	C	G
INSYN2B	5	169310487	169310487	Missense_Mutation	other non-conserving	SNP	G	C
STC2	5	172750407	172750407	Missense_Mutation	other non-conserving	SNP	C	G
RUFY1	5	179023674	179023674	Silent	silent	SNP	C	T
OR2Y1	5	180166905	180166905	Missense_Mutation	other non-conserving	SNP	C	A
TRIM7	5	180622444	180622444	Silent	silent	SNP	G	T
TRIM41	5	180661667	180661668	Frame_Shift_Del	damaging	DEL	AG	-
RPP40	6	4996598	4996598	Nonsense_Mutation	damaging	SNP	G	A
PAK1IP1	6	10702647	10702647	Missense_Mutation	other non-conserving	SNP	G	T
H2BC10	6	26273554	26273554	Silent	silent	SNP	G	A
BTN1A1	6	26508978	26508978	Missense_Mutation	other non-conserving	SNP	C	A
GPX6	6	28472099	28472099	Missense_Mutation	other non-conserving	SNP	C	A
OR2H1	6	29430069	29430069	Missense_Mutation	other non-conserving	SNP	T	G
HLA-F	6	29692854	29692854	Silent	silent	SNP	G	A
C6orf15	6	31079317	31079317	Silent	silent	SNP	C	T
STK19	6	31940401	31940401	Missense_Mutation	other non-conserving	SNP	C	G
NOTCH4	6	32168893	32168893	Splice_Site	damaging	SNP	C	A
ZBTB9	6	33423476	33423476	Missense_Mutation	other non-conserving	SNP	G	A
ITPR3	6	33653186	33653186	Silent	silent	SNP	C	T
SNRPC	6	34730386	34730386	Missense_Mutation	other non-conserving	SNP	G	C
STK38	6	36463589	36463589	Missense_Mutation	other non-conserving	SNP	A	G
SAYSD1	6	39082690	39082690	Missense_Mutation	other non-conserving	SNP	G	C
TSPO2	6	41011373	41011373	Missense_Mutation	other non-conserving	SNP	C	A
TREML1	6	41121537	41121537	Missense_Mutation	other non-conserving	SNP	G	T
ZNF318	6	43325445	43325445	Missense_Mutation	other non-conserving	SNP	C	T
CAPN11	6	44143812	44143812	Missense_Mutation	other non-conserving	SNP	G	A
ADGRF5	6	46821742	46821742	Missense_Mutation	other non-conserving	SNP	G	C
ADGRF1	6	46984376	46984376	Missense_Mutation	other non-conserving	SNP	C	G
TNFRSF21	6	47251976	47251976	Missense_Mutation	other non-conserving	SNP	G	A
MMUT	6	49399536	49399536	Missense_Mutation	other non-conserving	SNP	T	C
GLYATL3	6	49489446	49489446	Silent	silent	SNP	T	C
MLIP	6	54095605	54095605	Missense_Mutation	other non-conserving	SNP	C	T
LGSN	6	63990177	63990177	Missense_Mutation	other non-conserving	SNP	C	A
ADGRB3	6	69703796	69703796	Missense_Mutation	other non-conserving	SNP	G	T
SLC17A5	6	74345121	74345121	Missense_Mutation	other non-conserving	SNP	G	A
SLC17A5	6	74345200	74345200	Missense_Mutation	other non-conserving	SNP	G	C
FILIP1	6	76022448	76022448	Missense_Mutation	other non-conserving	SNP	G	A
IBTK	6	82904256	82904256	Missense_Mutation	other non-conserving	SNP	G	C
PNRC1	6	89790862	89790862	Silent	silent	SNP	C	T
BACH2	6	90661568	90661568	Missense_Mutation	other non-conserving	SNP	C	A
LAMA4	6	112451233	112451233	Silent	silent	SNP	C	T
ADGRG6	6	142758584	142758584	Missense_Mutation	other non-conserving	SNP	C	G
NOX3	6	155774554	155774554	Silent	silent	SNP	C	A
C6orf118	6	165715521	165715521	Missense_Mutation	other non-conserving	SNP	G	T
KIF25	6	168442663	168442663	Missense_Mutation	other non-conserving	SNP	A	C
KIF25	6	168442664	168442664	Missense_Mutation	other non-conserving	SNP	G	C
PHF10	6	170114909	170114909	Missense_Mutation	other non-conserving	SNP	T	G
SNX13	7	17890488	17890488	Nonsense_Mutation	damaging	SNP	C	A
FERD3L	7	19184756	19184756	Missense_Mutation	other non-conserving	SNP	T	A
SP4	7	21550686	21550686	Silent	silent	SNP	G	C
SEPTIN7	7	35937912	35937912	Splice_Site	damaging	SNP	G	A
ELMO1	7	36901334	36901334	Missense_Mutation	other non-conserving	SNP	A	C
MYO1G	7	45015224	45015224	Silent	silent	SNP	G	A
GTF2IRD1	7	73973349	73973349	Missense_Mutation	other non-conserving	SNP	G	A
SRRM3	7	75877593	75877593	Silent	silent	SNP	G	A
GRM3	7	86416148	86416148	Missense_Mutation	other non-conserving	SNP	G	A
KRIT1	7	91830661	91830661	Missense_Mutation	other non-conserving	SNP	C	T
SAMD9L	7	92764109	92764109	Missense_Mutation	other non-conserving	SNP	C	A
PON2	7	95041705	95041705	Frame_Shift_Del	damaging	DEL	T	-
DYNC1I1	7	95709774	95709774	Missense_Mutation	other non-conserving	SNP	C	A
LMTK2	7	97821446	97821447	Frame_Shift_Ins	damaging	INS	-	A
EPHB4	7	100421887	100421887	Missense_Mutation	other non-conserving	SNP	G	C
SLC12A9	7	100464188	100464188	Silent	silent	SNP	G	A
COG5	7	106851597	106851597	Missense_Mutation	other non-conserving	SNP	T	C
LAMB1	7	107591716	107591716	Nonsense_Mutation	damaging	SNP	C	A
PNPLA8	7	108137167	108137167	Missense_Mutation	other non-conserving	SNP	G	A
PLXNA4	7	132174164	132174164	Missense_Mutation	other non-conserving	SNP	G	T
BRAF	7	140481417	140481417	Missense_Mutation	other non-conserving	SNP	C	A
CLCN1	7	143018844	143018844	Missense_Mutation	other non-conserving	SNP	G	C
ZNF282	7	148921620	148921620	Missense_Mutation	other non-conserving	SNP	G	T
TMUB1	7	150779587	150779587	Silent	silent	SNP	G	A
GALNT11	7	151817995	151817995	Missense_Mutation	other non-conserving	SNP	A	C
PTPRN2	7	157985022	157985022	Silent	silent	SNP	A	G
MYOM2	8	2040345	2040345	Missense_Mutation	other non-conserving	SNP	A	T
CSMD1	8	2965273	2965273	Missense_Mutation	other non-conserving	SNP	C	T
CSMD1	8	3081281	3081281	Missense_Mutation	other non-conserving	SNP	G	T
CSMD1	8	3253856	3253856	Missense_Mutation	other non-conserving	SNP	G	A
MFHAS1	8	8748511	8748511	Silent	silent	SNP	C	A
MSR1	8	15967689	15967689	Missense_Mutation	other non-conserving	SNP	C	G
CSGALNACT1	8	19459828	19459828	De_novo_Start_OutOfFrame	damaging	SNP	C	T
KIF13B	8	29037643	29037643	Missense_Mutation	other non-conserving	SNP	G	A
ZNF703	8	37556023	37556023	Missense_Mutation	other non-conserving	SNP	G	T
ADGRA2	8	37697749	37697749	Silent	silent	SNP	G	A
PRKDC	8	48774988	48774988	Silent	silent	SNP	G	A
SOX17	8	55372099	55372099	Silent	silent	SNP	G	A
ARFGEF1	8	68178266	68178266	Nonsense_Mutation	damaging	SNP	C	A
CRISPLD1	8	75898412	75898412	Missense_Mutation	other non-conserving	SNP	A	C
DPY19L4	8	95751721	95751721	Missense_Mutation	other non-conserving	SNP	G	A
RNF19A	8	101271163	101271163	Missense_Mutation	other non-conserving	SNP	A	T
SNX31	8	101608945	101608945	Silent	silent	SNP	G	A
FZD6	8	104337142	104337142	Missense_Mutation	other non-conserving	SNP	G	C
CTHRC1	8	104388077	104388077	Missense_Mutation	other non-conserving	SNP	G	C
MTBP	8	121458742	121458742	Missense_Mutation	other non-conserving	SNP	G	A
FER1L6	8	125052247	125052247	Splice_Site	damaging	SNP	G	T
WDR97	8	145170587	145170587	Missense_Mutation	other non-conserving	SNP	C	T
ZNF251	8	145947468	145947473	In_Frame_Del	other non-conserving	DEL	ACAAAG	-
DOCK8	9	286465	286465	Missense_Mutation	other non-conserving	SNP	A	C
ERMP1	9	5832882	5832882	Missense_Mutation	other non-conserving	SNP	G	A
LURAP1L	9	12775810	12775810	Missense_Mutation	other non-conserving	SNP	G	T
SLC24A2	9	19521013	19521013	Missense_Mutation	other non-conserving	SNP	T	C
ACO1	9	32436303	32436303	Missense_Mutation	other non-conserving	SNP	A	G
DNAI1	9	34485209	34485209	Frame_Shift_Del	damaging	DEL	C	-
C9orf131	9	35045571	35045571	Frame_Shift_Del	damaging	DEL	A	-
PIGO	9	35094001	35094001	Missense_Mutation	other non-conserving	SNP	C	A
TLN1	9	35706092	35706092	Missense_Mutation	other non-conserving	SNP	T	A
CREB3	9	35735309	35735309	Missense_Mutation	other non-conserving	SNP	G	T
ZCCHC7	9	37126919	37126919	Missense_Mutation	other non-conserving	SNP	G	A
RORB	9	77245206	77245206	Missense_Mutation	other non-conserving	SNP	G	A
PSAT1	9	80912178	80912178	Missense_Mutation	other non-conserving	SNP	C	A
SPATA31D1	9	84605750	84605750	Missense_Mutation	other non-conserving	SNP	G	T
SPATA31D1	9	84606508	84606508	Missense_Mutation	other non-conserving	SNP	G	A
FGD3	9	95738779	95738779	Missense_Mutation	other non-conserving	SNP	C	T
WNK2	9	95947698	95947698	Missense_Mutation	other non-conserving	SNP	C	T
ZNF169	9	97062840	97062842	In_Frame_Del	other non-conserving	DEL	CTT	-
FANCC	9	97897664	97897664	Silent	silent	SNP	C	T
SMC2	9	106880532	106880532	Silent	silent	SNP	T	C
OR13D1	9	107457544	107457544	Missense_Mutation	other non-conserving	SNP	T	C
MEGF9	9	123367609	123367609	Silent	silent	SNP	T	C
ZBTB6	9	125673432	125673432	Missense_Mutation	other non-conserving	SNP	G	A
REXO4	9	136282889	136282889	Missense_Mutation	other non-conserving	SNP	G	C
SEC16A	9	139371118	139371118	Missense_Mutation	other non-conserving	SNP	A	C
MAMDC4	9	139752232	139752232	Silent	silent	SNP	G	T
C9orf139	9	139929258	139929258	Missense_Mutation	other non-conserving	SNP	C	A
NPDC1	9	139937485	139937485	Silent	silent	SNP	C	T
MT-CO1	M	6371	6371	Silent	silent	SNP	C	T
MT-ATP8	M	8506	8506	Silent	silent	SNP	T	C
MT-ND4	M	12084	12084	Missense_Mutation	other non-conserving	SNP	C	T
MT-ND5	M	13966	13966	Missense_Mutation	other non-conserving	SNP	A	G
MT-ND6	M	14470	14470	Silent	silent	SNP	T	C
P2RY8	X	1584782	1584782	Missense_Mutation	other non-conserving	SNP	C	T
VCX2	X	8138149	8138149	Missense_Mutation	other non-conserving	SNP	C	A
PIR	X	15444111	15444111	Silent	silent	SNP	G	T
ADGRG2	X	19046302	19046302	Splice_Site	damaging	SNP	T	G
KLHL34	X	21675890	21675890	Missense_Mutation	other non-conserving	SNP	G	C
MAGEB3	X	30254741	30254741	Missense_Mutation	other non-conserving	SNP	G	A
NR0B1	X	30327002	30327002	Missense_Mutation	other non-conserving	SNP	G	T
DDX3X	X	41204752	41204752	Silent	silent	SNP	G	A
NYX	X	41333441	41333441	Silent	silent	SNP	C	G
WAS	X	48547426	48547426	Missense_Mutation	other non-conserving	SNP	C	A
ALAS2	X	55047546	55047546	Missense_Mutation	other non-conserving	SNP	C	T
AR	X	66931341	66931341	Silent	silent	SNP	A	G
TAF1	X	70607125	70607125	Missense_Mutation	other non-conserving	SNP	C	A
DACH2	X	86067944	86067944	Silent	silent	SNP	C	T
GPRASP1	X	101909417	101909417	Silent	silent	SNP	C	T
IRS4	X	107978952	107978952	Missense_Mutation	other non-conserving	SNP	G	A
LUZP4	X	114541218	114541218	Missense_Mutation	other non-conserving	SNP	G	A
XIAP	X	123041011	123041012	Frame_Shift_Ins	damaging	INS	-	A
SLC9A6	X	135092664	135092664	Silent	silent	SNP	C	T
MAP7D3	X	135308130	135308130	Missense_Mutation	other non-conserving	SNP	G	A
AVPR2	X	153171436	153171436	Missense_Mutation	other non-conserving	SNP	C	T
TKTL1	X	153556278	153556278	Missense_Mutation	other non-conserving	SNP	T	C
CLIC2	X	154507281	154507281	Missense_Mutation	other non-conserving	SNP	C	A

## Sheet: MDAMB436
Gene	Chr	Start Position	End Position	Variant Classification	Variant Annotation	Variant Type	Reference Allele	Tumor Seq Allele
MEGF6	1	3432044	3432044	Missense_Mutation	other non-conserving	SNP	C	T
EXOSC10	1	11151591	11151591	Missense_Mutation	other non-conserving	SNP	A	T
PRAMEF4	1	12943082	12943082	Missense_Mutation	other non-conserving	SNP	G	A
RCC2	1	17748716	17748740	Frame_Shift_Del	damaging	DEL	CAGCGTCTGTCTGGTTGCCAAGGCC	-
PINK1	1	20960375	20960375	Missense_Mutation	other non-conserving	SNP	G	C
HSPG2	1	22198713	22198713	Missense_Mutation	other non-conserving	SNP	T	G
SLC9A1	1	27427075	27427075	Missense_Mutation	other non-conserving	SNP	G	A
AHDC1	1	27876893	27876893	Silent	silent	SNP	G	A
KIAA1522	1	33235863	33235863	Silent	silent	SNP	G	A
GNL2	1	38058403	38058413	Splice_Site	damaging	DEL	TGTTCCTAAAT	-
MTF1	1	38305695	38305695	Missense_Mutation	other non-conserving	SNP	G	C
MTF1	1	38305738	38305738	Silent	silent	SNP	C	T
NT5C1A	1	40131869	40131869	Nonsense_Mutation	damaging	SNP	G	A
SMAP2	1	40887682	40887703	Frame_Shift_Del	damaging	DEL	GAGCCAATGGCATGATGAACTA	-
C8B	1	57425780	57425780	Silent	silent	SNP	C	A
KANK4	1	62703975	62703975	Missense_Mutation	other non-conserving	SNP	C	G
LRRIQ3	1	74492516	74492516	Missense_Mutation	other non-conserving	SNP	G	T
LPAR3	1	85331647	85331647	Missense_Mutation	other non-conserving	SNP	C	T
CDC14A	1	100961557	100961557	Splice_Site	damaging	SNP	G	T
TAF13	1	109607274	109607274	Missense_Mutation	other non-conserving	SNP	T	A
CELSR2	1	109815547	109815547	Missense_Mutation	other non-conserving	SNP	G	A
RHOC	1	113246381	113246381	Missense_Mutation	other non-conserving	SNP	C	T
NOTCH2	1	120484375	120484375	Missense_Mutation	other non-conserving	SNP	G	T
TXNIP	1	145440957	145440957	Silent	silent	SNP	C	A
FLG	1	152284391	152284391	Missense_Mutation	other non-conserving	SNP	C	G
ARHGEF11	1	156948084	156948084	Missense_Mutation	other non-conserving	SNP	G	A
OR10X1	1	158549443	158549443	Missense_Mutation	other non-conserving	SNP	A	G
PYHIN1	1	158913703	158913703	Missense_Mutation	other non-conserving	SNP	T	C
NECTIN4	1	161042664	161042664	Silent	silent	SNP	G	C
NR1I3	1	161201131	161201131	Missense_Mutation	other non-conserving	SNP	C	T
GORAB	1	170521435	170521435	Silent	silent	SNP	G	A
SOAT1	1	179319536	179319536	Missense_Mutation	other non-conserving	SNP	G	A
AXDND1	1	179347840	179347840	Missense_Mutation	other non-conserving	SNP	C	A
CEP350	1	179989676	179989676	Missense_Mutation	other non-conserving	SNP	C	T
RGS8	1	182617305	182617305	Missense_Mutation	other non-conserving	SNP	A	T
EDEM3	1	184723768	184723768	Missense_Mutation	other non-conserving	SNP	C	A
HMCN1	1	185894210	185894210	Silent	silent	SNP	C	A
CRB1	1	197237570	197237570	Missense_Mutation	other non-conserving	SNP	C	G
CYB5R1	1	202935970	202935970	Silent	silent	SNP	A	T
PIK3C2B	1	204412701	204412701	Missense_Mutation	other non-conserving	SNP	G	T
OBSCN	1	228467125	228467125	Missense_Mutation	other non-conserving	SNP	C	G
NUP133	1	229596441	229596441	Missense_Mutation	other non-conserving	SNP	G	C
TTC13	1	231114405	231114405	Missense_Mutation	other non-conserving	SNP	C	G
LYST	1	235973150	235973150	Missense_Mutation	other non-conserving	SNP	A	G
NID1	1	236189208	236189208	Missense_Mutation	other non-conserving	SNP	C	G
RYR2	1	237870570	237870570	Splice_Site	damaging	SNP	G	A
OR2C3	1	247695441	247695441	Missense_Mutation	other non-conserving	SNP	C	T
OR14C36	1	248512234	248512234	Missense_Mutation	other non-conserving	SNP	T	A
ITIH5	10	7621749	7621749	Missense_Mutation	other non-conserving	SNP	C	T
HACD1	10	17659159	17659159	Missense_Mutation	other non-conserving	SNP	C	A
ANKRD26	10	27317864	27317864	Missense_Mutation	other non-conserving	SNP	C	G
ARMC4	10	28233823	28233823	Silent	silent	SNP	G	T
UBE2D1	10	60124601	60124601	Missense_Mutation	other non-conserving	SNP	G	A
FAM13C	10	61007422	61007422	Missense_Mutation	other non-conserving	SNP	T	A
CTNNA3	10	67680256	67680256	Frame_Shift_Del	damaging	DEL	C	-
HNRNPH3	10	70101610	70101610	Splice_Site	damaging	SNP	T	G
DNA2	10	70202707	70202707	Missense_Mutation	other non-conserving	SNP	T	C
MRPS16	10	75010638	75010638	Missense_Mutation	other non-conserving	SNP	G	C
KIF20B	10	91498202	91498202	Missense_Mutation	other non-conserving	SNP	A	G
PSD	10	104173848	104173848	Missense_Mutation	other non-conserving	SNP	C	T
SEC23IP	10	121685630	121685630	Missense_Mutation	other non-conserving	SNP	T	C
C10orf88	10	124697429	124697429	Nonsense_Mutation	damaging	SNP	G	A
MUC5B	11	1262311	1262311	Missense_Mutation	other non-conserving	SNP	C	T
DCHS1	11	6644458	6644458	Missense_Mutation	other non-conserving	SNP	C	G
DCHS1	11	6647283	6647283	Missense_Mutation	other non-conserving	SNP	T	G
OR10A2	11	6891822	6891822	Silent	silent	SNP	G	A
NLRP10	11	7981345	7981345	Missense_Mutation	other non-conserving	SNP	T	C
NLRP10	11	7982424	7982424	Silent	silent	SNP	C	G
TPH1	11	18042635	18042635	Missense_Mutation	other non-conserving	SNP	T	C
NAV2	11	19955142	19955142	Missense_Mutation	other non-conserving	SNP	C	T
NELL1	11	21594919	21594919	Silent	silent	SNP	G	A
GAS2	11	22833505	22833505	Missense_Mutation	other non-conserving	SNP	T	A
SVIP	11	22848780	22848780	Silent	silent	SNP	G	A
DGKZ	11	46393068	46393068	Missense_Mutation	other non-conserving	SNP	A	G
OR9G1	11	56468083	56468083	Missense_Mutation	other non-conserving	SNP	T	A
OR4D10	11	59245244	59245244	Silent	silent	SNP	T	C
MS4A14	11	60170515	60170515	Missense_Mutation	other non-conserving	SNP	T	C
AHNAK	11	62295906	62295906	Missense_Mutation	other non-conserving	SNP	C	T
INTS5	11	62416830	62416830	Missense_Mutation	other non-conserving	SNP	C	A
PLAAT2	11	63325890	63325890	Missense_Mutation	other non-conserving	SNP	G	A
DNAJC4	11	63998355	63998355	Missense_Mutation	other non-conserving	SNP	G	A
TIGD3	11	65124310	65124310	Missense_Mutation	other non-conserving	SNP	C	T
SIPA1	11	65414083	65414083	Silent	silent	SNP	C	G
DPP3	11	66252664	66252664	Silent	silent	SNP	G	A
SPTBN2	11	66455053	66455053	Silent	silent	SNP	C	T
PC	11	66617447	66617447	Silent	silent	SNP	A	C
CLCF1	11	67132672	67132688	Frame_Shift_Del	damaging	DEL	GCCGGTTGAAGTCCTTG	-
PRSS23	11	86519293	86519293	Missense_Mutation	other non-conserving	SNP	G	T
NAALAD2	11	89891396	89891396	Missense_Mutation	other non-conserving	SNP	A	T
FAT3	11	92087033	92087033	Silent	silent	SNP	A	C
CEP295	11	93408833	93408836	Splice_Site	damaging	DEL	GTGA	-
PAFAH1B2	11	117031897	117031897	Missense_Mutation	other non-conserving	SNP	A	C
CBL	11	119167690	119167690	Missense_Mutation	other non-conserving	SNP	A	G
OR6M1	11	123676861	123676861	Missense_Mutation	other non-conserving	SNP	A	G
IGSF9B	11	133816116	133816116	Silent	silent	SNP	C	G
ERC1	12	1219502	1219502	Missense_Mutation	other non-conserving	SNP	A	T
AKAP3	12	4736021	4736021	Missense_Mutation	other non-conserving	SNP	T	G
KCNA6	12	4919811	4919811	Missense_Mutation	other non-conserving	SNP	G	A
A2M	12	9254161	9254161	Missense_Mutation	other non-conserving	SNP	A	G
TAS2R8	12	10958837	10958837	Missense_Mutation	other non-conserving	SNP	T	C
GPR19	12	12815184	12815184	Missense_Mutation	other non-conserving	SNP	T	C
ART4	12	14993483	14993483	Missense_Mutation	other non-conserving	SNP	T	A
PTPRO	12	15742410	15742410	Silent	silent	SNP	A	G
SLCO1C1	12	20854260	20854260	Missense_Mutation	other non-conserving	SNP	G	C
DENND5B	12	31632686	31632686	Silent	silent	SNP	A	G
PKP2	12	32955491	32955491	Splice_Site	damaging	SNP	C	G
ADAMTS20	12	43856710	43856710	Silent	silent	SNP	G	A
STAT6	12	57496273	57496273	Missense_Mutation	other non-conserving	SNP	C	T
MARS1	12	57892389	57892389	Silent	silent	SNP	C	T
LRRC10	12	70003849	70003849	Missense_Mutation	other non-conserving	SNP	A	G
PPFIA2	12	81688811	81688811	Missense_Mutation	other non-conserving	SNP	A	T
ALX1	12	85680667	85680667	Silent	silent	SNP	A	C
OAS2	12	113433269	113433269	Missense_Mutation	other non-conserving	SNP	G	C
TMEM132D	12	130015657	130015657	Missense_Mutation	other non-conserving	SNP	C	G
POLE	12	133254212	133254212	Silent	silent	SNP	G	A
SAP18	13	21714766	21714766	Silent	silent	SNP	C	A
COL4A1	13	110830519	110830519	Missense_Mutation	other non-conserving	SNP	C	A
PCID2	13	113838672	113838672	Missense_Mutation	other non-conserving	SNP	C	T
PIP4P1	14	20926800	20926800	Missense_Mutation	other non-conserving	SNP	A	C
CDH24	14	23524783	23524783	Missense_Mutation	other non-conserving	SNP	T	C
DHRS2	14	24114040	24114040	Missense_Mutation	other non-conserving	SNP	A	G
CPNE6	14	24543284	24543284	Missense_Mutation	other non-conserving	SNP	A	G
TM9SF1	14	24680989	24680989	Silent	silent	SNP	C	T
TM9SF1	14	24681009	24681009	Missense_Mutation	other non-conserving	SNP	C	T
MDP1	14	24683241	24683253	Frame_Shift_Del	damaging	DEL	ATGGGCTCTCCTC	-
GMPR2	14	24702691	24702691	Missense_Mutation	other non-conserving	SNP	C	T
TINF2	14	24711366	24711366	Missense_Mutation	other non-conserving	SNP	C	T
PNN	14	39650811	39650811	Missense_Mutation	other non-conserving	SNP	G	T
MIS18BP1	14	45686350	45686350	Missense_Mutation	other non-conserving	SNP	T	G
DDHD1	14	53529857	53529857	Missense_Mutation	other non-conserving	SNP	A	C
DCAF5	14	69521604	69521604	Missense_Mutation	other non-conserving	SNP	C	A
EXD2	14	69701577	69701577	Missense_Mutation	other non-conserving	SNP	G	C
MLH3	14	75516083	75516083	Missense_Mutation	other non-conserving	SNP	G	C
TTLL5	14	76211444	76211444	Missense_Mutation	other non-conserving	SNP	C	T
SPATA7	14	88904290	88904290	Missense_Mutation	other non-conserving	SNP	G	C
SYNE3	14	95906301	95906301	Missense_Mutation	other non-conserving	SNP	G	A
XRCC3	14	104173356	104173356	Silent	silent	SNP	G	A
BRF1	14	105688054	105688054	Missense_Mutation	other non-conserving	SNP	G	A
OCA2	15	28000603	28000603	Missense_Mutation	other non-conserving	SNP	C	T
GJD2	15	35044700	35044700	Silent	silent	SNP	G	T
PLCB2	15	40580919	40580919	Silent	silent	SNP	G	C
DUOX1	15	45426495	45426495	Missense_Mutation	other non-conserving	SNP	G	C
SEMA6D	15	48053569	48053569	Missense_Mutation	other non-conserving	SNP	G	A
COPS2	15	49429549	49429549	Missense_Mutation	other non-conserving	SNP	G	C
ATP8B4	15	50190308	50190308	Silent	silent	SNP	A	G
TNFAIP8L3	15	51386763	51386763	Silent	silent	SNP	C	T
GLDN	15	51693799	51693799	Missense_Mutation	other non-conserving	SNP	T	C
SCG3	15	51981521	51981521	Missense_Mutation	other non-conserving	SNP	A	G
PIGB	15	55633958	55633958	Silent	silent	SNP	A	C
HERC1	15	64047502	64047502	Missense_Mutation	other non-conserving	SNP	C	G
RBPMS2	15	65042554	65042554	Silent	silent	SNP	G	C
DENND4A	15	66048514	66048514	Missense_Mutation	other non-conserving	SNP	C	T
AAGAB	15	67529156	67529156	De_novo_Start_OutOfFrame	damaging	SNP	T	C
PTPN9	15	75762198	75762198	Missense_Mutation	other non-conserving	SNP	C	T
FANCI	15	89837206	89837206	Missense_Mutation	other non-conserving	SNP	A	G
CHTF18	16	845760	845760	Silent	silent	SNP	C	A
SSTR5	16	1128892	1128892	Silent	silent	SNP	C	T
CCDC154	16	1488101	1488101	Missense_Mutation	other non-conserving	SNP	G	C
PGP	16	2264340	2264340	Missense_Mutation	other non-conserving	SNP	G	A
ABCA3	16	2369723	2369723	Missense_Mutation	other non-conserving	SNP	C	G
RMI2	16	11444571	11444571	Missense_Mutation	other non-conserving	SNP	C	A
SNN	16	11770030	11770030	Nonsense_Mutation	damaging	SNP	C	T
PDXDC1	16	15123808	15123808	Splice_Site	damaging	SNP	C	G
NOMO2	16	18542481	18542481	Missense_Mutation	other non-conserving	SNP	C	A
DNAH3	16	21011603	21011603	Nonsense_Mutation	damaging	SNP	G	A
POLR3E	16	22337251	22337251	Silent	silent	SNP	C	T
EIF3C	16	28737986	28737986	Missense_Mutation	other non-conserving	SNP	G	T
AMFR	16	56401371	56401383	Frame_Shift_Del	damaging	DEL	TCCCTCTTCCTGG	-
DOK4	16	57507877	57507877	Missense_Mutation	other non-conserving	SNP	C	A
CSNK2A2	16	58202580	58202580	Missense_Mutation	other non-conserving	SNP	G	T
CDH5	16	66430002	66430002	Nonsense_Mutation	damaging	SNP	C	T
CENPT	16	67864351	67864351	Missense_Mutation	other non-conserving	SNP	G	T
PIEZO1	16	88783478	88783478	Missense_Mutation	other non-conserving	SNP	T	G
CLUH	17	2601865	2601865	Missense_Mutation	other non-conserving	SNP	G	C
SLC16A11	17	6945179	6945179	Missense_Mutation	other non-conserving	SNP	G	T
TP53	17	7578238	7578239	Frame_Shift_Ins	damaging	INS	-	CCACACG
MYH8	17	10315717	10315717	Silent	silent	SNP	G	T
TOP3A	17	18211692	18211692	Missense_Mutation	other non-conserving	SNP	T	G
KRT16	17	39767423	39767423	Silent	silent	SNP	T	A
BRCA1	17	41209068	41209068	Splice_Site	damaging	SNP	C	T
PRR11	17	57272700	57272700	Silent	silent	SNP	A	G
MRC2	17	60742129	60742129	Missense_Mutation	other non-conserving	SNP	C	A
CEP112	17	63739257	63739257	Missense_Mutation	other non-conserving	SNP	G	C
ABCA5	17	67260993	67260993	Missense_Mutation	other non-conserving	SNP	C	G
TMEM104	17	72832309	72832309	Missense_Mutation	other non-conserving	SNP	C	A
GRIN2C	17	72846774	72846774	Missense_Mutation	other non-conserving	SNP	C	T
RNF213	17	78262105	78262105	Silent	silent	SNP	T	G
LRRC45	17	79987946	79987946	Silent	silent	SNP	G	A
ARHGAP28	18	6896564	6896564	Missense_Mutation	other non-conserving	SNP	A	T
EPG5	18	43490670	43490671	Frame_Shift_Ins	damaging	INS	-	A
HAUS1	18	43699968	43699968	Silent	silent	SNP	C	T
MAPK4	18	48255576	48255576	Nonsense_Mutation	damaging	SNP	C	A
SHC2	19	436684	436684	Splice_Site	damaging	SNP	C	G
TRAPPC5	19	7747466	7747466	Missense_Mutation	other non-conserving	SNP	C	A
TYK2	19	10463758	10463781	Splice_Site	damaging	DEL	TGCAGATAGGCCATGCCCTGGGGA	-
KANK2	19	11289081	11289081	Missense_Mutation	other non-conserving	SNP	T	A
DOCK6	19	11322829	11322829	Splice_Site	damaging	SNP	T	C
PALM3	19	14165648	14165648	Missense_Mutation	other non-conserving	SNP	G	A
SYDE1	19	15219982	15219982	Silent	silent	SNP	A	C
RAB8A	19	16232559	16232559	Splice_Site	damaging	SNP	G	T
USE1	19	17330179	17330179	Missense_Mutation	other non-conserving	SNP	A	G
ANO8	19	17434466	17434466	Missense_Mutation	other non-conserving	SNP	G	T
COLGALT1	19	17692178	17692178	Missense_Mutation	other non-conserving	SNP	G	T
TMEM59L	19	18726844	18726844	Silent	silent	SNP	C	G
ZNF91	19	23545262	23545262	Silent	silent	SNP	C	A
CATSPERG	19	38828142	38828142	Missense_Mutation	other non-conserving	SNP	G	A
HNRNPUL1	19	41810020	41810020	Missense_Mutation	other non-conserving	SNP	C	A
ZNF404	19	44377337	44377337	Silent	silent	SNP	A	T
SYMPK	19	46357689	46357691	In_Frame_Del	other non-conserving	DEL	TCT	-
CGB7	19	49558257	49558257	Silent	silent	SNP	C	T
PIH1D1	19	49951085	49951085	Splice_Site	damaging	SNP	C	T
FUZ	19	50310431	50310441	Frame_Shift_Del	damaging	DEL	GCAGAGTGTGG	-
VSIG10L	19	51841235	51841235	Missense_Mutation	other non-conserving	SNP	C	T
ZNF649	19	52395099	52395100	Frame_Shift_Ins	damaging	INS	-	T
ZNF813	19	53994505	53994505	Missense_Mutation	other non-conserving	SNP	C	T
NLRP5	19	56538944	56538944	Missense_Mutation	other non-conserving	SNP	C	A
ZNF416	19	58084756	58084756	Silent	silent	SNP	G	A
ZNF814	19	58385085	58385085	Missense_Mutation	other non-conserving	SNP	C	G
ZNF8	19	58805917	58805917	Missense_Mutation	other non-conserving	SNP	C	A
ASXL2	2	25967201	25967202	Frame_Shift_Ins	damaging	INS	-	T
BIRC6	2	32738208	32738208	Missense_Mutation	other non-conserving	SNP	C	A
BIRC6	2	32842831	32842831	Missense_Mutation	other non-conserving	SNP	C	T
DHX57	2	39070218	39070218	Missense_Mutation	other non-conserving	SNP	T	C
MAP4K3	2	39515353	39515353	Missense_Mutation	other non-conserving	SNP	T	G
ABCG5	2	44040293	44040293	Missense_Mutation	other non-conserving	SNP	C	G
PPM1B	2	44457739	44457739	Missense_Mutation	other non-conserving	SNP	G	C
EML6	2	55195810	55195810	Missense_Mutation	other non-conserving	SNP	C	T
CLHC1	2	55435790	55435790	Missense_Mutation	other non-conserving	SNP	C	T
DCTN1	2	74605361	74605361	Silent	silent	SNP	G	A
SEMA4F	2	74900884	74900884	Missense_Mutation	other non-conserving	SNP	T	G
ZNF2	2	95845982	95845982	Missense_Mutation	other non-conserving	SNP	C	T
PROM2	2	95944765	95944765	Missense_Mutation	other non-conserving	SNP	G	A
TBC1D8	2	101654151	101654151	Nonsense_Mutation	damaging	SNP	G	C
SULT1C2	2	108915058	108915058	Missense_Mutation	other non-conserving	SNP	A	G
AMER3	2	131521455	131521455	Missense_Mutation	other non-conserving	SNP	G	C
MGAT5	2	135102583	135102583	Missense_Mutation	other non-conserving	SNP	G	A
MCM6	2	136609069	136609069	Missense_Mutation	other non-conserving	SNP	G	A
NEB	2	152522813	152522813	Missense_Mutation	other non-conserving	SNP	T	G
TANC1	2	160027130	160027130	Missense_Mutation	other non-conserving	SNP	G	C
BAZ2B	2	160289443	160289443	Silent	silent	SNP	T	C
ITGA6	2	173292617	173292617	Missense_Mutation	other non-conserving	SNP	T	G
SCRN3	2	175269008	175269021	Frame_Shift_Del	damaging	DEL	ACTGTGAGGGCTAC	-
TTN	2	179436937	179436937	Missense_Mutation	other non-conserving	SNP	T	A
TTN	2	179593305	179593305	Missense_Mutation	other non-conserving	SNP	G	C
ZNF385B	2	180308091	180308091	Silent	silent	SNP	T	A
STAT4	2	191931209	191931209	Missense_Mutation	other non-conserving	SNP	G	T
TMEFF2	2	192863821	192863821	Missense_Mutation	other non-conserving	SNP	T	C
DNAH7	2	196865480	196865480	Missense_Mutation	other non-conserving	SNP	A	G
SEPTIN2	2	242274540	242274540	Splice_Site	damaging	SNP	G	A
UBOX5	20	3102297	3102297	Missense_Mutation	other non-conserving	SNP	G	A
SLC4A11	20	3218236	3218236	Silent	silent	SNP	T	C
KIF16B	20	16410592	16410592	Silent	silent	SNP	T	C
BPIFB2	20	31604864	31604864	Missense_Mutation	other non-conserving	SNP	C	A
BPIFB3	20	31657706	31657706	Missense_Mutation	other non-conserving	SNP	C	T
PHF20	20	34458889	34458890	Frame_Shift_Ins	damaging	INS	-	A
CNBD2	20	34611611	34611611	Missense_Mutation	other non-conserving	SNP	A	T
EPPIN-WFDC6	20	44174287	44174287	Missense_Mutation	other non-conserving	SNP	G	C
CDH22	20	44869810	44869810	Missense_Mutation	other non-conserving	SNP	C	G
TSHZ2	20	51870967	51870967	Missense_Mutation	other non-conserving	SNP	G	A
HRH3	20	60793633	60793633	Missense_Mutation	other non-conserving	SNP	G	C
DIDO1	20	61538573	61538573	Missense_Mutation	other non-conserving	SNP	C	G
SRMS	20	62178574	62178574	Silent	silent	SNP	G	C
SOD1	21	33040874	33040874	Missense_Mutation	other non-conserving	SNP	A	G
URB1	21	33694132	33694132	Silent	silent	SNP	C	A
BRWD1	21	40604337	40604337	Missense_Mutation	other non-conserving	SNP	G	T
IGSF5	21	41173253	41173253	Missense_Mutation	other non-conserving	SNP	C	T
TMPRSS2	21	42866331	42866331	Missense_Mutation	other non-conserving	SNP	C	A
INPP5J	22	31521617	31521617	Missense_Mutation	other non-conserving	SNP	C	T
MEI1	22	42159256	42159256	Silent	silent	SNP	A	G
CHL1	3	432654	432654	Missense_Mutation	other non-conserving	SNP	C	A
SRGAP3	3	9100156	9100156	Splice_Site	damaging	SNP	A	C
BRPF1	3	9788002	9788002	Missense_Mutation	other non-conserving	SNP	C	T
GPD1L	3	32207354	32207354	Silent	silent	SNP	A	G
SCN11A	3	38913140	38913140	Silent	silent	SNP	G	A
KIF15	3	44879831	44879832	Frame_Shift_Ins	damaging	INS	-	A
BSN	3	49699732	49699761	In_Frame_Del	other non-conserving	DEL	CCCTAAGTATGGCCCACAGCCGGGTACGAC	-
DNAH1	3	52383053	52383053	Silent	silent	SNP	A	C
SYNPR	3	63466537	63466537	Silent	silent	SNP	C	T
EPHA3	3	89480402	89480402	Missense_Mutation	other non-conserving	SNP	C	G
ABI3BP	3	100605074	100605074	Silent	silent	SNP	C	T
TRMT10C	3	101284648	101284648	Frame_Shift_Del	damaging	DEL	T	-
DPPA4	3	109047793	109047793	Silent	silent	SNP	G	T
USF3	3	113375813	113375813	Silent	silent	SNP	G	A
HGD	3	120360437	120360437	Splice_Site	damaging	SNP	G	A
FAM162A	3	122123154	122123154	Missense_Mutation	other non-conserving	SNP	G	C
IFT122	3	129202338	129202338	Missense_Mutation	other non-conserving	SNP	C	T
ACPP	3	132068822	132068823	Frame_Shift_Ins	damaging	INS	-	A
ZBTB38	3	141163365	141163365	Missense_Mutation	other non-conserving	SNP	C	T
CP	3	148925342	148925342	Missense_Mutation	other non-conserving	SNP	T	G
SI	3	164767650	164767650	Missense_Mutation	other non-conserving	SNP	A	T
EIF4G1	3	184040233	184040233	Missense_Mutation	other non-conserving	SNP	A	C
UVSSA	4	1369167	1369167	Missense_Mutation	other non-conserving	SNP	C	T
TBC1D19	4	26638842	26638843	Frame_Shift_Ins	damaging	INS	-	A
STIM2	4	27010053	27010054	Frame_Shift_Ins	damaging	INS	-	A
TBC1D1	4	38097678	38097678	Missense_Mutation	other non-conserving	SNP	G	T
ADGRL3	4	62849134	62849134	Missense_Mutation	other non-conserving	SNP	T	A
UGT2A3	4	69795540	69795540	Missense_Mutation	other non-conserving	SNP	C	A
JCHAIN	4	71522947	71522947	Missense_Mutation	other non-conserving	SNP	C	G
UNC5C	4	96090406	96090407	Frame_Shift_Ins	damaging	INS	-	C
DNAJB14	4	100829936	100829936	Missense_Mutation	other non-conserving	SNP	C	G
CENPE	4	104030190	104030190	Missense_Mutation	other non-conserving	SNP	C	G
LEF1	4	108991865	108991865	Missense_Mutation	other non-conserving	SNP	T	C
ANK2	4	114276196	114276196	Missense_Mutation	other non-conserving	SNP	A	G
BBS12	4	123665042	123665042	Silent	silent	SNP	T	C
SLC7A11	4	139100455	139100455	Missense_Mutation	other non-conserving	SNP	A	T
LRBA	4	151850163	151850163	Missense_Mutation	other non-conserving	SNP	T	G
PDGFC	4	157892047	157892047	Frame_Shift_Del	damaging	DEL	G	-
NAF1	4	164050297	164050297	Missense_Mutation	other non-conserving	SNP	T	C
FAT1	4	187524143	187524143	Missense_Mutation	other non-conserving	SNP	C	T
DNAH5	5	13792194	13792194	Missense_Mutation	other non-conserving	SNP	G	A
ADAMTS12	5	33683994	33683994	Silent	silent	SNP	C	T
ADAMTS12	5	33683995	33683995	Missense_Mutation	other non-conserving	SNP	A	C
SV2C	5	75581666	75581666	Missense_Mutation	other non-conserving	SNP	G	A
BHMT	5	78417173	78417173	Missense_Mutation	other non-conserving	SNP	C	T
MTX3	5	79284436	79284436	Missense_Mutation	other non-conserving	SNP	T	C
ADGRV1	5	89949431	89949431	Missense_Mutation	other non-conserving	SNP	C	T
ZRSR2P1	5	112227495	112227496	In_Frame_Ins	other non-conserving	INS	-	GAG
FBN2	5	127670875	127670875	Missense_Mutation	other non-conserving	SNP	C	T
CDKL3	5	133655062	133655062	Missense_Mutation	other non-conserving	SNP	G	A
CDKL3	5	133655167	133655185	Frame_Shift_Del	damaging	DEL	TGCAAGTGAGGTGACAAAT	-
REEP2	5	137776758	137776759	Frame_Shift_Ins	damaging	INS	-	A
PCDHA3	5	140181240	140181240	Missense_Mutation	other non-conserving	SNP	C	T
PCDHB16	5	140562947	140562947	Silent	silent	SNP	C	T
TCERG1	5	145883467	145883467	Silent	silent	SNP	T	G
CSF1R	5	149447868	149447868	Silent	silent	SNP	C	T
FAT2	5	150935905	150935905	Splice_Site	damaging	SNP	C	T
FAT2	5	150943008	150943008	Missense_Mutation	other non-conserving	SNP	G	A
GALNT10	5	153755900	153755900	Missense_Mutation	other non-conserving	SNP	C	A
ATP10B	5	160061580	160061580	Missense_Mutation	other non-conserving	SNP	C	G
GABRP	5	170235701	170235701	Missense_Mutation	other non-conserving	SNP	G	C
TLX3	5	170736516	170736530	In_Frame_Del	other non-conserving	DEL	GGGCCGTCCGGGCGC	-
RPL26L1	5	172386988	172386988	Missense_Mutation	other non-conserving	SNP	C	A
DBN1	5	176887556	176887643	Splice_Site	damaging	DEL	CCTGAGGGCACGAGGAAAAGGTTGGGGCTGGGCCAGGCAAGCTGAGATAGCCCTGTCTGCCTCACCTGGCTGGTGCCCCCAGCTCTCA	-
HDGFL1	6	22569992	22569994	In_Frame_Del	other non-conserving	DEL	AGG	-
MUC21	6	30955083	30955083	Missense_Mutation	other non-conserving	SNP	C	A
PKHD1	6	51907811	51907811	Silent	silent	SNP	T	C
KCNQ5	6	73814996	73814996	Missense_Mutation	other non-conserving	SNP	T	C
ELOVL4	6	80635984	80635984	Frame_Shift_Del	damaging	DEL	G	-
ARMC2	6	109232111	109232111	Missense_Mutation	other non-conserving	SNP	A	T
CALHM5	6	116833079	116833079	Missense_Mutation	other non-conserving	SNP	T	C
FAM184A	6	119301415	119301415	Missense_Mutation	other non-conserving	SNP	G	A
GJA1	6	121768560	121768560	Silent	silent	SNP	A	G
TMEM200A	6	130762828	130762828	Silent	silent	SNP	A	C
HECA	6	139495666	139495666	Missense_Mutation	other non-conserving	SNP	C	T
LTV1	6	144171324	144171324	Silent	silent	SNP	T	A
PPIL4	6	149846300	149846301	Frame_Shift_Ins	damaging	INS	-	T
ULBP3	6	150387116	150387116	Missense_Mutation	other non-conserving	SNP	G	T
AKAP12	6	151670972	151670972	Silent	silent	SNP	C	G
ARID1B	6	157469813	157469816	Frame_Shift_Del	damaging	DEL	CCCA	-
ARID1B	6	157469818	157469820	In_Frame_Del	other non-conserving	DEL	GGC	-
MAP3K4	6	161470992	161470992	Missense_Mutation	other non-conserving	SNP	A	C
AGPAT4	6	161574487	161574487	Missense_Mutation	other non-conserving	SNP	A	C
EIF3B	7	2394886	2394886	Silent	silent	SNP	G	A
RNF216	7	5662809	5662809	Splice_Site	damaging	SNP	C	A
BZW2	7	16744294	16744294	Splice_Site	damaging	SNP	G	T
TWIST1	7	19156851	19156851	Missense_Mutation	other non-conserving	SNP	C	T
DNAH11	7	21600762	21600762	Missense_Mutation	other non-conserving	SNP	A	G
STK17A	7	43663401	43663401	Missense_Mutation	other non-conserving	SNP	G	T
POM121	7	72413458	72413458	Missense_Mutation	other non-conserving	SNP	G	A
FZD9	7	72849274	72849274	Missense_Mutation	other non-conserving	SNP	T	G
LIMK1	7	73511452	73511452	Missense_Mutation	other non-conserving	SNP	C	T
KIAA1324L	7	86569350	86569350	Missense_Mutation	other non-conserving	SNP	G	C
PEG10	7	94293405	94293405	Silent	silent	SNP	G	A
PPP1R9A	7	94539746	94539746	Silent	silent	SNP	A	G
PPP1R9A	7	94827686	94827686	Missense_Mutation	other non-conserving	SNP	G	C
TECPR1	7	97851008	97851008	Missense_Mutation	other non-conserving	SNP	G	A
TRIM4	7	99490194	99490194	Silent	silent	SNP	G	A
MAP11	7	99755355	99755355	Missense_Mutation	other non-conserving	SNP	C	T
FBXO24	7	100197689	100197689	Nonsense_Mutation	damaging	SNP	C	A
VGF	7	100807076	100807077	Frame_Shift_Ins	damaging	INS	-	TCCT
CDHR3	7	105658420	105658420	Missense_Mutation	other non-conserving	SNP	G	A
PIK3CG	7	106509305	106509305	Silent	silent	SNP	C	A
ASZ1	7	117023103	117023103	Missense_Mutation	other non-conserving	SNP	T	C
SND1	7	127729663	127729663	Silent	silent	SNP	C	A
BRAF	7	140624404	140624415	In_Frame_Del	other non-conserving	DEL	CGGCGCCGGCGC	-
TAS2R5	7	141490934	141490934	Missense_Mutation	other non-conserving	SNP	A	C
CUL1	7	148485724	148485724	Nonsense_Mutation	damaging	SNP	G	T
EZH2	7	148513810	148513810	Missense_Mutation	other non-conserving	SNP	C	A
ZNF862	7	149558855	149558855	Missense_Mutation	other non-conserving	SNP	A	T
GIMAP8	7	150171139	150171139	Missense_Mutation	other non-conserving	SNP	A	T
GIMAP2	7	150389743	150389743	Silent	silent	SNP	G	A
PRKAG2	7	151262922	151262922	Missense_Mutation	other non-conserving	SNP	A	C
ACTR3B	7	152551577	152551577	Missense_Mutation	other non-conserving	SNP	A	T
CSMD1	8	2966125	2966125	Splice_Site	damaging	SNP	C	T
RP1L1	8	10470641	10470641	Missense_Mutation	other non-conserving	SNP	C	T
SOX7	8	10583429	10583429	Missense_Mutation	other non-conserving	SNP	C	T
XKR6	8	10755713	10755713	Missense_Mutation	other non-conserving	SNP	A	T
XKR6	8	10756349	10756349	Missense_Mutation	other non-conserving	SNP	C	A
GATA4	8	11566382	11566382	Silent	silent	SNP	G	A
DOCK5	8	25198459	25198459	Silent	silent	SNP	C	T
PTK2B	8	27292068	27292068	Missense_Mutation	other non-conserving	SNP	G	A
UNC5D	8	35608153	35608153	Silent	silent	SNP	C	G
ERLIN2	8	37611003	37611003	Missense_Mutation	other non-conserving	SNP	G	A
ADAM32	8	38975658	38975658	Missense_Mutation	other non-conserving	SNP	A	G
PRKDC	8	48777215	48777215	Missense_Mutation	other non-conserving	SNP	G	A
PRKDC	8	48840423	48840423	Frame_Shift_Del	damaging	DEL	C	-
FAM110B	8	59059011	59059011	Silent	silent	SNP	C	G
ASPH	8	62468522	62468522	Missense_Mutation	other non-conserving	SNP	C	A
MTFR1	8	66621269	66621269	Nonsense_Mutation	damaging	SNP	C	A
SULF1	8	70515461	70515461	Missense_Mutation	other non-conserving	SNP	C	A
SLCO5A1	8	70650368	70650368	Missense_Mutation	other non-conserving	SNP	C	G
NCOA2	8	71128925	71128925	Missense_Mutation	other non-conserving	SNP	C	T
RDH10	8	74235255	74235256	Frame_Shift_Ins	damaging	INS	-	A
ZFHX4	8	77775369	77775369	Missense_Mutation	other non-conserving	SNP	C	A
ZFAND1	8	82630439	82630439	Missense_Mutation	other non-conserving	SNP	C	T
GEM	8	95264264	95264264	Missense_Mutation	other non-conserving	SNP	C	T
FSBP	8	95444797	95444797	Silent	silent	SNP	C	T
YWHAZ	8	101936373	101936374	Frame_Shift_Del	damaging	DEL	AG	-
PKHD1L1	8	110460565	110460565	Missense_Mutation	other non-conserving	SNP	G	T
TRPS1	8	116632122	116632122	Missense_Mutation	other non-conserving	SNP	T	C
MROH6	8	144649972	144649972	Silent	silent	SNP	T	C
ADCK5	8	145617523	145617523	Silent	silent	SNP	C	T
TONSL	8	145665538	145665538	Missense_Mutation	other non-conserving	SNP	G	A
DMRT3	9	990383	990383	Missense_Mutation	other non-conserving	SNP	T	A
C9orf131	9	35042899	35042899	Silent	silent	SNP	G	T
OR13J1	9	35869682	35869682	Silent	silent	SNP	G	A
FRMPD1	9	37724231	37724231	Silent	silent	SNP	C	T
ALDH1B1	9	38396464	38396464	Missense_Mutation	other non-conserving	SNP	G	T
PIP5K1B	9	71606110	71606110	Missense_Mutation	other non-conserving	SNP	G	C
HNRNPK	9	86585141	86585141	Missense_Mutation	other non-conserving	SNP	G	C
COL15A1	9	101829243	101829243	Missense_Mutation	other non-conserving	SNP	C	G
ELP1	9	111692123	111692123	Missense_Mutation	other non-conserving	SNP	A	T
BSPRY	9	116130579	116130579	Missense_Mutation	other non-conserving	SNP	G	A
HDHD3	9	116136363	116136363	Missense_Mutation	other non-conserving	SNP	G	T
CDK5RAP2	9	123165099	123165099	Missense_Mutation	other non-conserving	SNP	T	G
NUP188	9	131765194	131765194	Silent	silent	SNP	C	T
NCS1	9	132985390	132985390	Silent	silent	SNP	G	A
ABL1	9	133730232	133730232	Missense_Mutation	other non-conserving	SNP	T	G
COL5A1	9	137713961	137713961	Missense_Mutation	other non-conserving	SNP	G	T
MT-CO2	M	8269	8269	Splice_Site	damaging	SNP	G	A
MT-ND6	M	14582	14582	Missense_Mutation	other non-conserving	SNP	A	G
GPR143	X	9728800	9728800	Missense_Mutation	other non-conserving	SNP	T	C
CXorf58	X	23933834	23933834	Missense_Mutation	other non-conserving	SNP	T	G
DDX3X	X	41204455	41204455	Missense_Mutation	other non-conserving	SNP	G	C
KDM6A	X	44936047	44936047	Missense_Mutation	other non-conserving	SNP	G	C
SSX1	X	48117992	48117992	Missense_Mutation	other non-conserving	SNP	C	A
IQSEC2	X	53280356	53280356	Splice_Site	damaging	SNP	C	A
WNK3	X	54228445	54228445	Silent	silent	SNP	T	C
HEPH	X	65475998	65475998	Silent	silent	SNP	C	T
EDA2R	X	65819653	65819653	Silent	silent	SNP	G	A
ZDHHC15	X	74670747	74670747	Missense_Mutation	other non-conserving	SNP	G	A
TBX22	X	79286509	79286509	Missense_Mutation	other non-conserving	SNP	G	A
BTK	X	100617657	100617672	Frame_Shift_Del	damaging	DEL	GATCACTGTTGTACCG	-
GPRASP1	X	101912717	101912717	Silent	silent	SNP	A	C
RNF128	X	105970536	105970536	Missense_Mutation	other non-conserving	SNP	G	C
TMEM164	X	109416566	109416566	Missense_Mutation	other non-conserving	SNP	A	T
AGTR2	X	115304452	115304452	Missense_Mutation	other non-conserving	SNP	G	C
DOCK11	X	117782926	117782926	Frame_Shift_Del	damaging	DEL	A	-
NKRF	X	118723519	118723519	Silent	silent	SNP	A	T
ZNF280C	X	129373656	129373656	Missense_Mutation	other non-conserving	SNP	C	A
IGSF1	X	130415841	130415841	Nonsense_Mutation	damaging	SNP	G	A
SAGE1	X	134983789	134983789	Silent	silent	SNP	C	A
MAGEC1	X	140996165	140996165	Missense_Mutation	other non-conserving	SNP	A	C
TMEM185A	X	148690325	148690325	Missense_Mutation	other non-conserving	SNP	T	A
GABRQ	X	151815623	151815623	Missense_Mutation	other non-conserving	SNP	G	A
PDZD4	X	153073938	153073938	Missense_Mutation	other non-conserving	SNP	C	T
HCFC1	X	153217122	153217122	Missense_Mutation	other non-conserving	SNP	G	T
FLNA	X	153579972	153579972	Missense_Mutation	other non-conserving	SNP	G	A
FLNA	X	153590405	153590405	Missense_Mutation	other non-conserving	SNP	A	G
BRCC3	X	154348326	154348326	Silent	silent	SNP	A	G

## Sheet: MDAMB468
Gene	Chr	Start Position	End Position	Variant Classification	Variant Annotation	Variant Type	Reference Allele	Tumor Seq Allele
DVL1	1	1277485	1277485	Missense_Mutation	other non-conserving	SNP	C	G
EXOSC10	1	11141280	11141280	Silent	silent	SNP	C	T
SLC30A2	1	26371507	26371507	Missense_Mutation	other non-conserving	SNP	G	C
GPN2	1	27216239	27216239	Missense_Mutation	other non-conserving	SNP	G	C
SESN2	1	28595697	28595697	Missense_Mutation	other non-conserving	SNP	C	G
SERINC2	1	31902257	31902258	Frame_Shift_Del	damaging	DEL	CC	-
CSMD2	1	34038292	34038292	Splice_Site	damaging	SNP	C	T
PABPC4	1	40028060	40028060	Missense_Mutation	other non-conserving	SNP	C	G
YBX1	1	43161889	43161889	Missense_Mutation	other non-conserving	SNP	A	T
CYP4A11	1	47403770	47403770	Missense_Mutation	other non-conserving	SNP	C	A
NRDC	1	52344197	52344197	Missense_Mutation	other non-conserving	SNP	C	T
ZFYVE9	1	52761586	52761586	Missense_Mutation	other non-conserving	SNP	C	G
USP24	1	55562745	55562745	Missense_Mutation	other non-conserving	SNP	C	A
C8B	1	57422523	57422523	Missense_Mutation	other non-conserving	SNP	C	G
IL12RB2	1	67816581	67816581	Missense_Mutation	other non-conserving	SNP	A	T
NEGR1	1	72163762	72163762	Missense_Mutation	other non-conserving	SNP	C	A
WDR63	1	85594463	85594463	Missense_Mutation	other non-conserving	SNP	G	A
TGFBR3	1	92200494	92200494	Missense_Mutation	other non-conserving	SNP	T	C
DNTTIP2	1	94341210	94341210	Missense_Mutation	other non-conserving	SNP	C	G
EPS8L3	1	110294709	110294709	Missense_Mutation	other non-conserving	SNP	G	A
CSF1	1	110466689	110466689	Missense_Mutation	other non-conserving	SNP	G	C
SLC6A17	1	110709703	110709703	Missense_Mutation	other non-conserving	SNP	T	G
SLC6A17	1	110737314	110737314	Silent	silent	SNP	G	C
RBM15	1	110884739	110884739	Silent	silent	SNP	C	T
CASQ2	1	116243931	116243931	Missense_Mutation	other non-conserving	SNP	T	A
FLG	1	152285841	152285841	Silent	silent	SNP	T	G
KPRP	1	152733488	152733488	Missense_Mutation	other non-conserving	SNP	G	A
IVL	1	152882333	152882333	Silent	silent	SNP	C	G
FDPS	1	155279842	155279842	Missense_Mutation	other non-conserving	SNP	G	A
INSRR	1	156811519	156811519	Silent	silent	SNP	G	C
CD1B	1	158299846	158299846	Missense_Mutation	other non-conserving	SNP	C	T
SPTA1	1	158621221	158621221	Missense_Mutation	other non-conserving	SNP	T	C
IGSF8	1	160062963	160062963	Missense_Mutation	other non-conserving	SNP	G	A
COPA	1	160302320	160302320	Silent	silent	SNP	C	T
DDR2	1	162737080	162737080	Silent	silent	SNP	C	T
RXRG	1	165386342	165386342	Silent	silent	SNP	A	G
C1orf112	1	169822025	169822025	Nonsense_Mutation	damaging	SNP	C	A
KLHL20	1	173735369	173735369	Silent	silent	SNP	A	G
LAMC1	1	183105702	183105702	Silent	silent	SNP	C	T
CFH	1	196654253	196654253	Missense_Mutation	other non-conserving	SNP	C	T
CFH	1	196716390	196716390	Nonsense_Mutation	damaging	SNP	C	T
CAMSAP2	1	200813937	200813937	Missense_Mutation	other non-conserving	SNP	T	C
GPR37L1	1	202097483	202097483	Silent	silent	SNP	G	T
PPP1R15B	1	204375413	204375413	Missense_Mutation	other non-conserving	SNP	T	C
IKBKE	1	206652415	206652415	Silent	silent	SNP	G	A
NSL1	1	212957713	212957713	Missense_Mutation	other non-conserving	SNP	C	T
CENPF	1	214817976	214817976	Missense_Mutation	other non-conserving	SNP	A	G
2021-03-02	1	220921967	220921967	Missense_Mutation	other non-conserving	SNP	G	A
NVL	1	224475510	224475510	Missense_Mutation	other non-conserving	SNP	T	G
OBSCN	1	228465491	228465491	Missense_Mutation	other non-conserving	SNP	C	A
SIPA1L2	1	232561372	232561372	Silent	silent	SNP	C	T
PCNX2	1	233135038	233135038	Missense_Mutation	other non-conserving	SNP	T	C
IRF2BP2	1	234744610	234744610	Missense_Mutation	other non-conserving	SNP	C	T
KIF26B	1	245582920	245582920	Missense_Mutation	other non-conserving	SNP	A	G
KIF26B	1	245850437	245850437	Silent	silent	SNP	C	T
OR2W3	1	248059473	248059473	Silent	silent	SNP	C	T
DIP2C	10	373051	373051	Silent	silent	SNP	G	A
FBH1	10	5948267	5948267	Missense_Mutation	other non-conserving	SNP	G	C
ITIH5	10	7608325	7608325	Missense_Mutation	other non-conserving	SNP	T	C
PIP4K2A	10	22830911	22830911	Silent	silent	SNP	G	A
OR13A1	10	45799647	45799647	Missense_Mutation	other non-conserving	SNP	G	A
ARHGAP22	10	49661356	49661356	Missense_Mutation	other non-conserving	SNP	T	G
WDFY4	10	49985535	49985535	Missense_Mutation	other non-conserving	SNP	G	T
TIMM23	10	51607026	51607026	Missense_Mutation	other non-conserving	SNP	G	A
SGMS1	10	52071137	52071137	Missense_Mutation	other non-conserving	SNP	C	A
ARID5B	10	63852686	63852686	Missense_Mutation	other non-conserving	SNP	G	T
CHST3	10	73767535	73767535	Missense_Mutation	other non-conserving	SNP	A	C
PTEN	10	89690847	89690847	Splice_Site	damaging	SNP	G	T
IFIT5	10	91178172	91178172	Missense_Mutation	other non-conserving	SNP	G	A
FBXW4	10	103454254	103454254	Silent	silent	SNP	G	T
MMP21	10	127459157	127459157	Missense_Mutation	other non-conserving	SNP	G	T
PPP2R2D	10	133754085	133754085	Splice_Site	damaging	SNP	G	A
PHRF1	11	609278	609278	Missense_Mutation	other non-conserving	SNP	C	G
MUC6	11	1021254	1021254	Missense_Mutation	other non-conserving	SNP	C	T
MUC6	11	1032026	1032026	Missense_Mutation	other non-conserving	SNP	C	G
TOLLIP	11	1317002	1317002	Missense_Mutation	other non-conserving	SNP	T	C
TNNI2	11	1862083	1862083	Missense_Mutation	other non-conserving	SNP	C	T
CARS1	11	3062141	3062141	Missense_Mutation	other non-conserving	SNP	T	C
TRIM6-TRIM34	11	5664613	5664613	Missense_Mutation	other non-conserving	SNP	T	A
CTR9	11	10785691	10785691	Silent	silent	SNP	C	T
MRGPRX4	11	18194989	18194989	Silent	silent	SNP	C	T
BDNF	11	27679871	27679871	Nonsense_Mutation	damaging	SNP	C	A
PAX6	11	31811505	31811505	Missense_Mutation	other non-conserving	SNP	G	C
ACCS	11	44089404	44089404	Missense_Mutation	other non-conserving	SNP	C	T
CRY2	11	45889258	45889258	Silent	silent	SNP	C	T
C11orf49	11	47183015	47183015	Splice_Site	damaging	SNP	G	C
NUP160	11	47819380	47819381	Frame_Shift_Ins	damaging	INS	-	T
TRIM48	11	55036745	55036745	Silent	silent	SNP	C	T
OR5D14	11	55563869	55563869	Missense_Mutation	other non-conserving	SNP	T	C
SMTNL1	11	57313388	57313388	Missense_Mutation	other non-conserving	SNP	C	T
MPEG1	11	58978871	58978871	Missense_Mutation	other non-conserving	SNP	G	A
INCENP	11	61896320	61896320	Silent	silent	SNP	T	C
PLAAT5	11	63233842	63233842	Missense_Mutation	other non-conserving	SNP	C	G
MUS81	11	65629726	65629726	Silent	silent	SNP	G	A
EFEMP2	11	65636089	65636098	Frame_Shift_Del	damaging	DEL	ACTCATCAAT	-
CLPB	11	72145404	72145404	Missense_Mutation	other non-conserving	SNP	T	A
CEP126	11	101832580	101832580	Missense_Mutation	other non-conserving	SNP	C	A
SIK2	11	111594436	111594436	Silent	silent	SNP	C	T
DSCAML1	11	117667834	117667834	Silent	silent	SNP	G	A
KMT2A	11	118390509	118390509	Splice_Site	damaging	DEL	C	-
ARCN1	11	118463536	118463536	Missense_Mutation	other non-conserving	SNP	T	C
C2CD2L	11	118982254	118982254	Missense_Mutation	other non-conserving	SNP	G	T
FEZ1	11	125330394	125330394	Splice_Site	damaging	SNP	C	T
NFRKB	11	129742785	129742785	Silent	silent	SNP	G	A
ADAMTS8	11	130288973	130288973	Missense_Mutation	other non-conserving	SNP	T	C
WNK1	12	862785	862785	Silent	silent	SNP	C	G
A2M	12	9266041	9266041	Missense_Mutation	other non-conserving	SNP	G	A
TAS2R30	12	11286504	11286504	Missense_Mutation	other non-conserving	SNP	A	G
GRIN2B	12	13768110	13768110	Missense_Mutation	other non-conserving	SNP	T	C
EPS8	12	15823792	15823792	Missense_Mutation	other non-conserving	SNP	C	T
ABCC9	12	22005112	22005112	Silent	silent	SNP	C	T
HDAC7	12	48187268	48187268	Missense_Mutation	other non-conserving	SNP	G	A
ATF1	12	51208091	51208091	Silent	silent	SNP	G	A
LETMD1	12	51450146	51450146	Missense_Mutation	other non-conserving	SNP	G	A
GALNT6	12	51773222	51773222	Missense_Mutation	other non-conserving	SNP	G	T
KRT83	12	52709847	52709847	Silent	silent	SNP	C	T
KRT77	12	53086539	53086540	Splice_Site	damaging	INS	-	T
HOXC9	12	54394338	54394338	Silent	silent	SNP	C	T
NCKAP1L	12	54911351	54911351	Missense_Mutation	other non-conserving	SNP	G	A
STAT2	12	56743372	56743372	Splice_Site	damaging	SNP	C	A
HAL	12	96389458	96389458	Silent	silent	SNP	G	A
UHRF1BP1L	12	100452450	100452450	Missense_Mutation	other non-conserving	SNP	G	T
TRAFD1	12	112586098	112586098	Missense_Mutation	other non-conserving	SNP	T	C
TPTE2	13	20024405	20024405	Silent	silent	SNP	T	G
TNFRSF19	13	24242977	24242977	Missense_Mutation	other non-conserving	SNP	T	G
BRCA2	13	32911387	32911387	Missense_Mutation	other non-conserving	SNP	G	C
ALG5	13	37569676	37569676	Missense_Mutation	other non-conserving	SNP	C	G
ATP11A	13	113481064	113481064	Silent	silent	SNP	C	T
CUL4A	13	113863968	113863968	Silent	silent	SNP	C	G
GRK1	13	114325930	114325930	Missense_Mutation	other non-conserving	SNP	A	G
OR4K2	14	20345307	20345307	Missense_Mutation	other non-conserving	SNP	T	A
OR11H6	14	20692588	20692588	Silent	silent	SNP	C	T
SALL2	14	21992047	21992047	Silent	silent	SNP	C	A
IPO4	14	24652553	24652553	Missense_Mutation	other non-conserving	SNP	G	C
FSCB	14	44974297	44974297	Missense_Mutation	other non-conserving	SNP	C	A
KTN1	14	56107918	56107918	Missense_Mutation	other non-conserving	SNP	G	C
PCNX4	14	60591136	60591136	Silent	silent	SNP	T	G
ADAM21	14	70924439	70924439	Missense_Mutation	other non-conserving	SNP	C	T
ALKBH1	14	78140489	78140489	Missense_Mutation	other non-conserving	SNP	G	A
ATXN3	14	92548710	92548710	Missense_Mutation	other non-conserving	SNP	G	T
TECPR2	14	102912162	102912162	Missense_Mutation	other non-conserving	SNP	C	T
MARK3	14	103946736	103946736	Missense_Mutation	other non-conserving	SNP	T	G
KIF26A	14	104645062	104645062	Silent	silent	SNP	C	G
CDCA4	14	105477549	105477549	Missense_Mutation	other non-conserving	SNP	C	G
RYR3	15	34078045	34078045	Missense_Mutation	other non-conserving	SNP	G	A
ACTC1	15	35083365	35083365	Missense_Mutation	other non-conserving	SNP	G	C
THBS1	15	39886386	39886386	Silent	silent	SNP	G	A
SEMA6D	15	48062975	48062975	Missense_Mutation	other non-conserving	SNP	A	G
MYEF2	15	48441522	48441522	Missense_Mutation	other non-conserving	SNP	C	T
MYEF2	15	48461016	48461016	Missense_Mutation	other non-conserving	SNP	T	C
MYO1E	15	59470642	59470642	Missense_Mutation	other non-conserving	SNP	C	T
VPS13C	15	62208053	62208053	Missense_Mutation	other non-conserving	SNP	A	C
CSNK1G1	15	64497132	64497135	Frame_Shift_Del	damaging	DEL	TCTT	-
CALML4	15	68497662	68497662	Missense_Mutation	other non-conserving	SNP	C	A
RPLP1	15	69745169	69745169	De_novo_Start_OutOfFrame	damaging	SNP	G	A
GRAMD2A	15	72459394	72459395	Frame_Shift_Ins	damaging	INS	-	T
RPS17	15	82822729	82822729	Silent	silent	SNP	T	C
NTRK3	15	88799160	88799160	Silent	silent	SNP	G	A
KIF7	15	90188319	90188319	Missense_Mutation	other non-conserving	SNP	C	T
BLM	15	91304264	91304264	Missense_Mutation	other non-conserving	SNP	A	T
NUBP2	16	1838643	1838643	Silent	silent	SNP	G	C
ZNF598	16	2059667	2059667	Silent	silent	SNP	C	A
SLX4	16	3632498	3632498	Missense_Mutation	other non-conserving	SNP	C	G
HMOX2	16	4558067	4558067	Missense_Mutation	other non-conserving	SNP	C	G
HMOX2	16	4558112	4558112	Silent	silent	SNP	C	G
ZC3H7A	16	11855766	11855766	Splice_Site	damaging	SNP	G	A
THUMPD1	16	20748305	20748305	Missense_Mutation	other non-conserving	SNP	T	A
CORO1A	16	30198492	30198492	Missense_Mutation	other non-conserving	SNP	G	A
ZNF785	16	30597017	30597017	De_novo_Start_OutOfFrame	damaging	SNP	G	A
SETD1A	16	30990608	30990608	Silent	silent	SNP	T	C
ITFG1	16	47345321	47345321	Missense_Mutation	other non-conserving	SNP	C	A
ABCC11	16	48218495	48218495	Silent	silent	SNP	C	T
IRX3	16	54319120	54319120	Missense_Mutation	other non-conserving	SNP	C	G
MMP15	16	58076139	58076139	Missense_Mutation	other non-conserving	SNP	G	A
CNOT1	16	58616784	58616784	Silent	silent	SNP	C	G
CDH5	16	66436716	66436716	Missense_Mutation	other non-conserving	SNP	C	T
CDH16	16	66946793	66946793	Splice_Site	damaging	SNP	A	C
FCSK	16	70505169	70505169	Missense_Mutation	other non-conserving	SNP	G	A
GLG1	16	74640704	74640704	Missense_Mutation	other non-conserving	SNP	G	C
MLKL	16	74708894	74708894	Missense_Mutation	other non-conserving	SNP	G	A
DNAAF1	16	84203867	84203867	Missense_Mutation	other non-conserving	SNP	C	G
MEAK7	16	84520472	84520472	Silent	silent	SNP	A	T
FANCA	16	89831471	89831471	Nonsense_Mutation	damaging	SNP	G	A
RPH3AL	17	177265	177265	Nonsense_Mutation	damaging	SNP	G	A
SMG6	17	2203841	2203841	Missense_Mutation	other non-conserving	SNP	G	T
OR3A3	17	3324728	3324728	Silent	silent	SNP	G	A
ITGAE	17	3664432	3664432	Missense_Mutation	other non-conserving	SNP	T	A
CAMKK1	17	3783666	3783666	Missense_Mutation	other non-conserving	SNP	C	T
ZZEF1	17	4008018	4008018	Silent	silent	SNP	G	A
NUP88	17	5302929	5302929	Missense_Mutation	other non-conserving	SNP	C	T
ASGR2	17	7004919	7004919	Missense_Mutation	other non-conserving	SNP	C	T
TP53	17	7577120	7577120	Missense_Mutation	other non-conserving	SNP	C	T
DNAH2	17	7679428	7679428	Silent	silent	SNP	C	T
MYH8	17	10318474	10318474	Missense_Mutation	other non-conserving	SNP	A	G
COX10	17	14110431	14110431	Silent	silent	SNP	G	T
SREBF1	17	17716161	17716161	Silent	silent	SNP	C	T
ATAD5	17	29167703	29167703	Silent	silent	SNP	C	T
OMG	17	29622085	29622085	Missense_Mutation	other non-conserving	SNP	C	A
UTP6	17	30192395	30192395	Silent	silent	SNP	G	T
ERBB2	17	37865585	37865585	Frame_Shift_Del	damaging	DEL	G	-
KRT40	17	39140442	39140442	Silent	silent	SNP	G	C
KRTAP4-9	17	39261813	39261813	Missense_Mutation	other non-conserving	SNP	T	C
KRTAP4-9	17	39261898	39261898	Silent	silent	SNP	G	A
KRT31	17	39551288	39551288	Silent	silent	SNP	A	G
KRT31	17	39552780	39552780	Silent	silent	SNP	G	A
KCNH4	17	40328091	40328091	Silent	silent	SNP	C	T
NAGLU	17	40695436	40695436	Nonsense_Mutation	damaging	SNP	T	A
GPATCH8	17	42477769	42477769	Missense_Mutation	other non-conserving	SNP	G	T
CDC27	17	45199944	45199944	Missense_Mutation	other non-conserving	SNP	G	A
SPATA20	17	48632975	48632975	Silent	silent	SNP	A	G
KCNH6	17	61613416	61613416	Silent	silent	SNP	C	G
GPRC5C	17	72436048	72436048	Missense_Mutation	other non-conserving	SNP	C	T
FADS6	17	72875676	72875676	Missense_Mutation	other non-conserving	SNP	G	C
NUP85	17	73230831	73230831	Missense_Mutation	other non-conserving	SNP	C	G
TSEN54	17	73512647	73512647	Missense_Mutation	other non-conserving	SNP	G	C
CBX4	17	77809075	77809075	Silent	silent	SNP	G	C
TBC1D16	17	77984087	77984087	Silent	silent	SNP	G	A
TBC1D16	17	77987201	77987201	Missense_Mutation	other non-conserving	SNP	G	A
ACTG1	17	79478063	79478063	Missense_Mutation	other non-conserving	SNP	C	G
ACTG1	17	79479351	79479351	Silent	silent	SNP	A	T
CLUL1	18	619221	619221	Missense_Mutation	other non-conserving	SNP	G	A
EPB41L3	18	5406825	5406825	Missense_Mutation	other non-conserving	SNP	G	C
CEP76	18	12699870	12699870	Missense_Mutation	other non-conserving	SNP	T	G
CEP192	18	13049812	13049814	In_Frame_Del	other non-conserving	DEL	AGC	-
NETO1	18	70526179	70526179	Missense_Mutation	other non-conserving	SNP	G	T
ZNF407	18	72601877	72601877	Missense_Mutation	other non-conserving	SNP	A	G
TSHZ1	18	72997695	72997695	Missense_Mutation	other non-conserving	SNP	C	G
TSHZ1	18	72999228	72999228	Silent	silent	SNP	C	T
ARID3A	19	964938	964938	Missense_Mutation	other non-conserving	SNP	G	C
LMNB2	19	2456854	2456854	Silent	silent	SNP	G	A
CACTIN	19	3620783	3620783	Silent	silent	SNP	C	A
MATK	19	3783139	3783139	Nonsense_Mutation	damaging	SNP	C	A
KDM4B	19	5131384	5131384	Missense_Mutation	other non-conserving	SNP	C	T
FUT6	19	5832121	5832121	Missense_Mutation	other non-conserving	SNP	T	C
FCER2	19	7754146	7754146	Missense_Mutation	other non-conserving	SNP	A	C
HNRNPM	19	8531188	8531188	Missense_Mutation	other non-conserving	SNP	G	C
OR2Z1	19	8842099	8842099	Missense_Mutation	other non-conserving	SNP	G	C
MUC16	19	9077702	9077702	Missense_Mutation	other non-conserving	SNP	C	A
OR7G1	19	9225550	9225550	Frame_Shift_Del	damaging	DEL	A	-
ZNF788P	19	12224166	12224166	Missense_Mutation	other non-conserving	SNP	C	G
WDR83	19	12780694	12780694	Silent	silent	SNP	C	T
BRD4	19	15354282	15354282	Silent	silent	SNP	T	G
AKAP8L	19	15508088	15508088	Missense_Mutation	other non-conserving	SNP	A	G
CYP4F12	19	15807255	15807255	Missense_Mutation	other non-conserving	SNP	C	T
SIN3B	19	16986949	16986949	Silent	silent	SNP	G	A
F2RL3	19	17000409	17000409	Silent	silent	SNP	C	A
GTPBP3	19	17449211	17449211	Silent	silent	SNP	C	T
FCHO1	19	17889593	17889593	Silent	silent	SNP	C	T
KXD1	19	18679335	18679335	Missense_Mutation	other non-conserving	SNP	C	T
COMP	19	18896853	18896853	Missense_Mutation	other non-conserving	SNP	C	T
CERS1	19	18991100	18991100	Silent	silent	SNP	G	C
HOMER3	19	19050130	19050130	De_novo_Start_OutOfFrame	damaging	SNP	G	A
TMEM161A	19	19232384	19232384	Silent	silent	SNP	G	C
ZNF14	19	19823039	19823039	Nonsense_Mutation	damaging	SNP	G	A
CD22	19	35837099	35837099	Silent	silent	SNP	T	C
IGFLR1	19	36230718	36230718	Missense_Mutation	other non-conserving	SNP	C	G
THAP8	19	36526410	36526410	Nonsense_Mutation	damaging	SNP	G	A
WDR87	19	38377305	38377305	Nonsense_Mutation	damaging	SNP	C	A
FAM98C	19	38896215	38896217	In_Frame_Del	other non-conserving	DEL	CCT	-
CYP2A7	19	41386151	41386151	Splice_Site	damaging	SNP	T	A
PHLDB3	19	43991007	43991007	Nonsense_Mutation	damaging	SNP	G	C
ETHE1	19	44031319	44031319	Missense_Mutation	other non-conserving	SNP	G	A
ZNF155	19	44500942	44500943	Frame_Shift_Del	damaging	DEL	AG	-
SIX5	19	46271656	46271656	Silent	silent	SNP	G	A
HIF3A	19	46838168	46838168	Missense_Mutation	other non-conserving	SNP	C	G
CCDC8	19	46914958	46914958	Silent	silent	SNP	C	T
ARHGAP35	19	47503934	47503934	Missense_Mutation	other non-conserving	SNP	C	A
TSKS	19	50249725	50249725	Splice_Site	damaging	SNP	A	G
KLK15	19	51331012	51331012	Missense_Mutation	other non-conserving	SNP	A	G
ZNF528	19	52919696	52919696	Missense_Mutation	other non-conserving	SNP	A	C
ZNF83	19	53116333	53116333	Silent	silent	SNP	G	A
PRPF31	19	54634744	54634744	Missense_Mutation	other non-conserving	SNP	G	C
CNOT3	19	54649701	54649701	Silent	silent	SNP	C	T
LILRA5	19	54823807	54823807	Splice_Site	damaging	SNP	C	T
LILRB1	19	55144611	55144611	Missense_Mutation	other non-conserving	SNP	G	A
NLRP7	19	55449510	55449510	Silent	silent	SNP	G	C
RPL28	19	55897020	55897020	De_novo_Start_OutOfFrame	damaging	SNP	T	G
RPL28	19	55899383	55899383	Silent	silent	SNP	C	T
ZNF579	19	56089844	56089844	Missense_Mutation	other non-conserving	SNP	C	G
EPN1	19	56204065	56204065	Silent	silent	SNP	C	T
ZNF471	19	57027726	57027726	Missense_Mutation	other non-conserving	SNP	A	G
ZNF470	19	57079066	57079066	De_novo_Start_OutOfFrame	damaging	SNP	G	A
ZNF606	19	58491282	58491283	Frame_Shift_Ins	damaging	INS	-	A
ZNF446	19	58988621	58988621	Silent	silent	SNP	C	G
TRIB2	2	12880690	12880690	Missense_Mutation	other non-conserving	SNP	C	G
APOB	2	21238292	21238292	Missense_Mutation	other non-conserving	SNP	G	T
MPV17	2	27535373	27535373	Silent	silent	SNP	G	A
C2orf16	2	27799884	27799884	Silent	silent	SNP	T	C
C2orf16	2	27799956	27799956	Missense_Mutation	other non-conserving	SNP	G	T
CAPN14	2	31423415	31423415	Missense_Mutation	other non-conserving	SNP	T	G
LTBP1	2	33482503	33482503	Missense_Mutation	other non-conserving	SNP	C	A
MAP4K3	2	39559100	39559100	Missense_Mutation	other non-conserving	SNP	G	C
TMEM178A	2	39893227	39893227	Missense_Mutation	other non-conserving	SNP	G	T
KIAA1841	2	61333723	61333723	Missense_Mutation	other non-conserving	SNP	G	A
ZNF638	2	71653964	71653964	Silent	silent	SNP	T	A
ALMS1	2	73718509	73718509	Silent	silent	SNP	C	T
DCTN1	2	74598241	74598241	Silent	silent	SNP	C	T
LRRTM4	2	77746559	77746559	Missense_Mutation	other non-conserving	SNP	G	T
REG3A	2	79385504	79385504	Missense_Mutation	other non-conserving	SNP	C	G
RNF181	2	85822962	85822962	Missense_Mutation	other non-conserving	SNP	G	C
RGPD1	2	87213849	87213849	Missense_Mutation	other non-conserving	SNP	G	A
REV1	2	100038077	100038077	Missense_Mutation	other non-conserving	SNP	G	A
LONRF2	2	100900943	100900943	Missense_Mutation	other non-conserving	SNP	G	T
SULT1C2	2	108921126	108921126	Missense_Mutation	other non-conserving	SNP	G	A
TMEM87B	2	112854653	112854653	Silent	silent	SNP	C	G
SLC20A1	2	113404573	113404573	Silent	silent	SNP	A	T
PAX8	2	114004480	114004480	Silent	silent	SNP	G	A
CLASP1	2	122273294	122273294	Missense_Mutation	other non-conserving	SNP	A	T
GPR17	2	128409002	128409002	Silent	silent	SNP	C	A
MMADHC	2	150438772	150438772	Missense_Mutation	other non-conserving	SNP	C	G
GALNT5	2	158165145	158165145	Missense_Mutation	other non-conserving	SNP	C	T
XIRP2	2	168115481	168115481	Missense_Mutation	other non-conserving	SNP	G	C
GAD1	2	171716329	171716329	Silent	silent	SNP	C	T
TTN	2	179409040	179409040	Silent	silent	SNP	C	A
TTN	2	179439761	179439761	Missense_Mutation	other non-conserving	SNP	C	G
TTN	2	179453564	179453564	Missense_Mutation	other non-conserving	SNP	T	G
TTN	2	179455640	179455640	Missense_Mutation	other non-conserving	SNP	G	A
TTN	2	179472320	179472320	Missense_Mutation	other non-conserving	SNP	G	C
TTN	2	179500231	179500231	Missense_Mutation	other non-conserving	SNP	T	G
NABP1	2	192550343	192550343	Missense_Mutation	other non-conserving	SNP	G	T
CLK1	2	201721630	201721630	Missense_Mutation	other non-conserving	SNP	G	A
ICA1L	2	203679478	203679478	Missense_Mutation	other non-conserving	SNP	A	C
NBEAL1	2	203991433	203991433	Nonsense_Mutation	damaging	SNP	C	T
ZDBF2	2	207173796	207173796	Missense_Mutation	other non-conserving	SNP	G	C
PIKFYVE	2	209180013	209180013	Silent	silent	SNP	C	T
XRCC5	2	217012935	217012935	Missense_Mutation	other non-conserving	SNP	C	T
VIL1	2	219294115	219294115	Silent	silent	SNP	G	C
ZNF142	2	219508180	219508180	Missense_Mutation	other non-conserving	SNP	C	T
WDFY1	2	224765983	224765983	Silent	silent	SNP	G	A
SLC16A14	2	230914537	230914537	Missense_Mutation	other non-conserving	SNP	C	T
ALPG	2	233272311	233272311	Missense_Mutation	other non-conserving	SNP	G	A
RBM44	2	238725721	238725721	Silent	silent	SNP	C	T
FARP2	2	242431092	242431092	Missense_Mutation	other non-conserving	SNP	G	A
ANGPT4	20	861871	861871	Silent	silent	SNP	C	A
TMC2	20	2542613	2542613	Silent	silent	SNP	C	A
MAVS	20	3838408	3838408	Missense_Mutation	other non-conserving	SNP	G	A
MCM8	20	5953797	5953797	Missense_Mutation	other non-conserving	SNP	C	G
ESF1	20	13763292	13763293	Frame_Shift_Ins	damaging	INS	-	T
DZANK1	20	18393291	18393292	Splice_Site	damaging	INS	-	C
CD93	20	23065889	23065889	Missense_Mutation	other non-conserving	SNP	C	G
RALY	20	32581938	32581938	Splice_Site	damaging	SNP	G	A
LBP	20	36974921	36974921	Start_Codon_SNP	damaging	SNP	T	G
OSER1	20	42826025	42826025	Silent	silent	SNP	G	C
SDC4	20	43977021	43977021	Missense_Mutation	other non-conserving	SNP	C	A
PLTP	20	44533663	44533663	Missense_Mutation	other non-conserving	SNP	G	A
PTGIS	20	48164487	48164487	Missense_Mutation	other non-conserving	SNP	G	A
CEBPB	20	48808153	48808153	Missense_Mutation	other non-conserving	SNP	G	A
MOCS3	20	49576269	49576269	Missense_Mutation	other non-conserving	SNP	G	A
CTSZ	20	57572747	57572747	Silent	silent	SNP	C	G
TCEA2	20	62701618	62701618	Missense_Mutation	other non-conserving	SNP	T	A
RGS19	20	62705308	62705308	Missense_Mutation	other non-conserving	SNP	G	C
CLDN8	21	31587621	31587622	Frame_Shift_Ins	damaging	INS	-	T
SCAF4	21	33074654	33074655	Frame_Shift_Ins	damaging	INS	-	T
URB1	21	33750823	33750823	Missense_Mutation	other non-conserving	SNP	C	A
IL10RB	21	34668525	34668525	Missense_Mutation	other non-conserving	SNP	T	C
ERG	21	39755366	39755366	Missense_Mutation	other non-conserving	SNP	G	T
BRWD1	21	40685376	40685376	Missense_Mutation	other non-conserving	SNP	G	C
ABCG1	21	43704673	43704673	Silent	silent	SNP	C	T
SLC37A1	21	43983938	43983938	Silent	silent	SNP	C	T
KRTAP10-10	21	46057897	46057897	Missense_Mutation	other non-conserving	SNP	C	G
KLHL22	22	20796462	20796462	Silent	silent	SNP	C	T
SERPIND1	22	21134011	21134011	Silent	silent	SNP	C	G
ZNF280A	22	22869910	22869910	Missense_Mutation	other non-conserving	SNP	C	G
ZNRF3	22	29446459	29446459	Missense_Mutation	other non-conserving	SNP	G	C
ASCC2	22	30221623	30221623	Missense_Mutation	other non-conserving	SNP	T	A
SEC14L3	22	30863021	30863021	Missense_Mutation	other non-conserving	SNP	T	C
BAIAP2L2	22	38484886	38484886	Silent	silent	SNP	G	T
BAIAP2L2	22	38484896	38484896	Missense_Mutation	other non-conserving	SNP	G	C
CPT1B	22	51016254	51016254	Missense_Mutation	other non-conserving	SNP	C	T
RABL2B	22	51207956	51207957	Frame_Shift_Ins	damaging	INS	-	T
TPRXL	3	14058942	14058942	De_novo_Start_OutOfFrame	damaging	SNP	C	A
TTC21A	3	39180082	39180082	Frame_Shift_Del	damaging	DEL	A	-
MYRIP	3	40192557	40192557	Silent	silent	SNP	T	A
ZNF445	3	44488298	44488298	Frame_Shift_Del	damaging	DEL	G	-
CLEC3B	3	45077318	45077318	Missense_Mutation	other non-conserving	SNP	G	A
FYCO1	3	45963309	45963309	Missense_Mutation	other non-conserving	SNP	T	C
LTF	3	46496843	46496843	Frame_Shift_Del	damaging	DEL	C	-
DHX30	3	47887703	47887703	Missense_Mutation	other non-conserving	SNP	G	C
CACNA1D	3	53774354	53774354	Missense_Mutation	other non-conserving	SNP	G	T
PXK	3	58368270	58368271	Frame_Shift_Ins	damaging	INS	-	A
MAGI1	3	65479308	65479308	Splice_Site	damaging	SNP	T	G
LRIG1	3	66430839	66430839	Frame_Shift_Del	damaging	DEL	A	-
EOGT	3	69028867	69028867	Missense_Mutation	other non-conserving	SNP	C	A
COL8A1	3	99514570	99514570	Missense_Mutation	other non-conserving	SNP	G	A
HHLA2	3	108074181	108074181	Missense_Mutation	other non-conserving	SNP	A	C
CIP2A	3	108298210	108298210	Missense_Mutation	other non-conserving	SNP	C	G
USF3	3	113375650	113375650	Missense_Mutation	other non-conserving	SNP	T	C
ZDHHC23	3	113673029	113673029	Missense_Mutation	other non-conserving	SNP	G	T
SLC15A2	3	121613360	121613361	Frame_Shift_Ins	damaging	INS	-	T
CCDC58	3	122081856	122081856	Nonsense_Mutation	damaging	SNP	C	A
EFCAB12	3	129130128	129130128	Missense_Mutation	other non-conserving	SNP	G	A
RHO	3	129251148	129251148	Silent	silent	SNP	G	A
COL6A6	3	130290150	130290150	Missense_Mutation	other non-conserving	SNP	G	A
ARMC8	3	137988957	137988957	Missense_Mutation	other non-conserving	SNP	G	A
ATR	3	142177803	142177803	Silent	silent	SNP	A	G
RNF13	3	149589942	149589942	Splice_Site	damaging	SNP	G	C
GFM1	3	158364734	158364734	Missense_Mutation	other non-conserving	SNP	G	C
IQCJ-SCHIP1	3	158991637	158991637	Missense_Mutation	other non-conserving	SNP	A	C
SMC4	3	160143970	160143970	Missense_Mutation	other non-conserving	SNP	G	A
MYNN	3	169491868	169491868	De_novo_Start_OutOfFrame	damaging	DEL	T	-
TMEM212	3	171561250	171561250	Missense_Mutation	other non-conserving	SNP	C	T
SPATA16	3	172766830	172766830	Missense_Mutation	other non-conserving	SNP	T	C
VWA5B2	3	183955030	183955030	Missense_Mutation	other non-conserving	SNP	G	A
EHHADH	3	184966276	184966276	Missense_Mutation	other non-conserving	SNP	C	A
MAP3K13	3	185191321	185191321	Silent	silent	SNP	G	A
ATP13A5	3	193023386	193023386	Silent	silent	SNP	A	C
MUC4	3	195474056	195474056	Silent	silent	SNP	G	A
SORCS2	4	7666079	7666079	Splice_Site	damaging	SNP	G	A
ABLIM2	4	8098856	8098856	Missense_Mutation	other non-conserving	SNP	T	A
FBXL5	4	15628565	15628565	Missense_Mutation	other non-conserving	SNP	A	G
TLR1	4	38800150	38800150	Silent	silent	SNP	G	C
CHIC2	4	54876289	54876289	Silent	silent	SNP	T	A
ADGRL3	4	62453105	62453105	Silent	silent	SNP	G	A
TMPRSS11F	4	68964716	68964730	In_Frame_Del	other non-conserving	DEL	ATTCAGCTCGTGAGA	-
JCHAIN	4	71522947	71522947	Missense_Mutation	other non-conserving	SNP	C	G
GC	4	72631299	72631299	Missense_Mutation	other non-conserving	SNP	G	A
AFM	4	74363395	74363395	Missense_Mutation	other non-conserving	SNP	G	C
CDKL2	4	76521435	76521435	Missense_Mutation	other non-conserving	SNP	G	A
BMP2K	4	79697807	79697807	Nonsense_Mutation	damaging	SNP	C	A
PRKG2	4	82126054	82126054	Missense_Mutation	other non-conserving	SNP	G	T
RASGEF1B	4	82378664	82378664	Missense_Mutation	other non-conserving	SNP	C	A
HSD17B11	4	88312331	88312331	De_novo_Start_OutOfFrame	damaging	SNP	A	T
UNC5C	4	96123882	96123882	Splice_Site	damaging	SNP	C	T
COL25A1	4	110222910	110222910	Missense_Mutation	other non-conserving	SNP	A	C
FAT4	4	126239012	126239012	Silent	silent	SNP	G	T
TLR2	4	154624076	154624076	Nonsense_Mutation	damaging	SNP	G	A
ZDHHC11	5	837457	837488	Splice_Site	damaging	DEL	TGGAGCAGAGAGACAGGTGGTACCTGGAGAAC	-
FASTKD3	5	7862967	7862967	Silent	silent	SNP	T	C
C7	5	40958237	40958237	Missense_Mutation	other non-conserving	SNP	T	A
HMGCS1	5	43297184	43297184	Missense_Mutation	other non-conserving	SNP	A	G
SNX18	5	53815039	53815039	Silent	silent	SNP	T	G
NAIP	5	70308431	70308431	Silent	silent	SNP	G	C
UTP15	5	72873728	72873728	Missense_Mutation	other non-conserving	SNP	T	G
F2R	5	76028744	76028744	Missense_Mutation	other non-conserving	SNP	G	A
CMYA5	5	78985744	78985744	Missense_Mutation	other non-conserving	SNP	A	G
KIAA0825	5	93856301	93856301	Missense_Mutation	other non-conserving	SNP	C	G
SLF1	5	93966423	93966423	Missense_Mutation	other non-conserving	SNP	G	A
CAMK4	5	110819754	110819754	Missense_Mutation	other non-conserving	SNP	C	T
YTHDC2	5	112899744	112899744	Silent	silent	SNP	T	G
NEUROG1	5	134870837	134870837	Missense_Mutation	other non-conserving	SNP	C	T
EGR1	5	137801469	137801469	Nonsense_Mutation	damaging	SNP	G	T
PCDHB2	5	140475231	140475231	Missense_Mutation	other non-conserving	SNP	C	T
PCDHB3	5	140480424	140480424	Missense_Mutation	other non-conserving	SNP	C	A
NDST1	5	149900959	149900959	Missense_Mutation	other non-conserving	SNP	C	T
SLC36A3	5	150657095	150657095	Missense_Mutation	other non-conserving	SNP	C	G
SPARC	5	151052771	151052771	Missense_Mutation	other non-conserving	SNP	C	G
FAM71B	5	156589794	156589794	Silent	silent	SNP	G	A
CYFIP2	5	156810369	156810369	Splice_Site	damaging	SNP	T	A
CYFIP2	5	156816394	156816394	Silent	silent	SNP	C	T
TENM2	5	167489111	167489111	Missense_Mutation	other non-conserving	SNP	A	C
SH3PXD2B	5	171777367	171777367	Splice_Site	damaging	SNP	T	C
UIMC1	5	176395591	176395591	Silent	silent	SNP	A	G
MRNIP	5	179271155	179271155	Missense_Mutation	other non-conserving	SNP	C	G
RNF130	5	179440089	179440089	Missense_Mutation	other non-conserving	SNP	C	A
TRIM7	5	180630572	180630572	Silent	silent	SNP	C	G
RREB1	6	7231300	7231300	Missense_Mutation	other non-conserving	SNP	G	C
BMP6	6	7727580	7727580	Missense_Mutation	other non-conserving	SNP	C	T
NEDD9	6	11190397	11190397	Missense_Mutation	other non-conserving	SNP	C	T
RANBP9	6	13642793	13642793	Silent	silent	SNP	C	T
MYLIP	6	16145525	16145525	Missense_Mutation	other non-conserving	SNP	G	C
ATXN1	6	16307054	16307055	Frame_Shift_Ins	damaging	INS	-	A
H3C4	6	26197431	26197431	Silent	silent	SNP	C	T
H3C12	6	27858351	27858351	Missense_Mutation	other non-conserving	SNP	C	T
NKAPL	6	28227862	28227862	Missense_Mutation	other non-conserving	SNP	A	C
UBD	6	29524033	29524033	Missense_Mutation	other non-conserving	SNP	G	C
RNF39	6	30043396	30043396	Silent	silent	SNP	G	T
MICA	6	31379101	31379101	Missense_Mutation	other non-conserving	SNP	G	A
PRRC2A	6	31598376	31598376	Missense_Mutation	other non-conserving	SNP	C	G
ZBTB22	6	33283952	33283952	Missense_Mutation	other non-conserving	SNP	C	T
BAK1	6	33543199	33543199	Missense_Mutation	other non-conserving	SNP	G	A
ITPR3	6	33635009	33635009	Missense_Mutation	other non-conserving	SNP	T	C
ITPR3	6	33655919	33655919	Missense_Mutation	other non-conserving	SNP	A	G
TREM2	6	41126635	41126635	Missense_Mutation	other non-conserving	SNP	C	G
C6orf226	6	42858353	42858353	Silent	silent	SNP	G	T
ABCC10	6	43413620	43413620	Missense_Mutation	other non-conserving	SNP	G	A
RHAG	6	49580167	49580167	Silent	silent	SNP	A	G
SENP6	6	76423532	76423533	Frame_Shift_Ins	damaging	INS	-	T
ME1	6	84108163	84108163	Missense_Mutation	other non-conserving	SNP	C	G
SNAP91	6	84317440	84317440	Missense_Mutation	other non-conserving	SNP	C	A
NT5E	6	86159887	86159887	Silent	silent	SNP	G	A
GJA10	6	90604898	90604898	Missense_Mutation	other non-conserving	SNP	A	T
MANEA	6	96034402	96034402	Silent	silent	SNP	G	A
ASCC3	6	101098425	101098425	Missense_Mutation	other non-conserving	SNP	A	G
MICAL1	6	109773800	109773800	Missense_Mutation	other non-conserving	SNP	T	G
MARCKS	6	114178993	114178993	Silent	silent	SNP	G	A
SMPDL3A	6	123116933	123116933	Missense_Mutation	other non-conserving	SNP	C	G
LAMA2	6	129722394	129722394	Missense_Mutation	other non-conserving	SNP	G	A
ENPP3	6	132043494	132043494	Silent	silent	SNP	T	C
ENPP1	6	132198210	132198210	Missense_Mutation	other non-conserving	SNP	C	T
MAP3K5	6	137113048	137113048	Missense_Mutation	other non-conserving	SNP	G	C
ARFGEF3	6	138655657	138655657	Missense_Mutation	other non-conserving	SNP	G	C
UTRN	6	144749971	144749971	Missense_Mutation	other non-conserving	SNP	A	T
RAET1L	6	150342313	150342313	Missense_Mutation	other non-conserving	SNP	G	C
ARID1B	6	157527603	157527603	Silent	silent	SNP	G	A
ZDHHC14	6	158093919	158093919	Missense_Mutation	other non-conserving	SNP	C	T
ZNF12	7	6730635	6730635	Silent	silent	SNP	T	C
COL28A1	7	7571441	7571441	Missense_Mutation	other non-conserving	SNP	G	C
NEUROD6	7	31378831	31378831	Missense_Mutation	other non-conserving	SNP	A	T
SPDYE1	7	44047060	44047060	Missense_Mutation	other non-conserving	SNP	C	T
ZNF107	7	64169016	64169017	In_Frame_Ins	other non-conserving	INS	-	GAA
ELN	7	73470658	73470658	Missense_Mutation	other non-conserving	SNP	G	A
SLC12A9	7	100463696	100463696	Silent	silent	SNP	C	G
TRIP6	7	100466426	100466426	Missense_Mutation	other non-conserving	SNP	G	C
MUC3A	7	100551310	100551310	Missense_Mutation	other non-conserving	SNP	A	T
PRKRIP1	7	102004572	102004572	De_novo_Start_OutOfFrame	damaging	SNP	G	A
RELN	7	103292183	103292183	Missense_Mutation	other non-conserving	SNP	G	A
NRCAM	7	107800885	107800885	Silent	silent	SNP	C	A
KCND2	7	120373004	120373004	Missense_Mutation	other non-conserving	SNP	C	T
WNT16	7	120979118	120979118	Missense_Mutation	other non-conserving	SNP	G	C
AASS	7	121756736	121756736	Missense_Mutation	other non-conserving	SNP	G	T
UBN2	7	138968105	138968106	Frame_Shift_Ins	damaging	INS	-	A
ARHGEF5	7	144059941	144059941	Missense_Mutation	other non-conserving	SNP	A	G
ABCF2	7	150920894	150920894	Missense_Mutation	other non-conserving	SNP	C	T
KMT2C	7	151970878	151970878	Silent	silent	SNP	A	G
MCPH1	8	6302638	6302639	Frame_Shift_Ins	damaging	INS	-	A
CDCA2	8	25364263	25364264	Frame_Shift_Ins	damaging	INS	-	A
ADGRA2	8	37690617	37690617	Missense_Mutation	other non-conserving	SNP	G	T
NKX6-3	8	41504081	41504081	Missense_Mutation	other non-conserving	SNP	C	A
PLAT	8	42038027	42038027	Missense_Mutation	other non-conserving	SNP	C	T
PLAG1	8	57079224	57079224	Missense_Mutation	other non-conserving	SNP	T	C
GEM	8	95262586	95262586	Missense_Mutation	other non-conserving	SNP	C	A
ZFPM2	8	106814533	106814533	Missense_Mutation	other non-conserving	SNP	G	A
PKHD1L1	8	110393735	110393735	Missense_Mutation	other non-conserving	SNP	C	G
DEPTOR	8	120977549	120977549	Missense_Mutation	other non-conserving	SNP	C	G
C8orf76	8	124232396	124232396	Missense_Mutation	other non-conserving	SNP	G	C
POU5F1B	8	128428321	128428322	Frame_Shift_Ins	damaging	INS	-	G
SLC52A2	8	145583624	145583624	Missense_Mutation	other non-conserving	SNP	C	T
DMRT2	9	1056395	1056395	Silent	silent	SNP	C	T
ERMP1	9	5798984	5798984	Silent	silent	SNP	A	G
RUSC2	9	35555441	35555441	Missense_Mutation	other non-conserving	SNP	C	T
TMEM8B	9	35846507	35846507	Missense_Mutation	other non-conserving	SNP	G	A
MELK	9	36583624	36583624	Splice_Site	damaging	SNP	G	T
FAM27E3	9	67785995	67785996	Frame_Shift_Del	damaging	DEL	TG	-
FAM122A	9	71395711	71395711	Missense_Mutation	other non-conserving	SNP	G	A
TRPM3	9	73151964	73151964	Missense_Mutation	other non-conserving	SNP	A	T
C9orf57	9	74671755	74671755	Silent	silent	SNP	C	G
NOL8	9	95062276	95062276	Silent	silent	SNP	C	T
C9orf129	9	96080707	96080707	Silent	silent	SNP	C	T
HSD17B3	9	99003191	99003191	Splice_Site	damaging	SNP	T	C
ZNF367	9	99179977	99179977	Missense_Mutation	other non-conserving	SNP	G	T
BAAT	9	104124840	104124840	Missense_Mutation	other non-conserving	SNP	G	A
OR13C8	9	107331524	107331524	Missense_Mutation	other non-conserving	SNP	G	C
OR13C2	9	107367148	107367148	Missense_Mutation	other non-conserving	SNP	G	C
ABCA1	9	107562800	107562800	Silent	silent	SNP	A	G
ORM1	9	117086301	117086301	Silent	silent	SNP	G	A
CNTRL	9	123898117	123898117	Nonsense_Mutation	damaging	SNP	C	T
OR1J2	9	125273656	125273656	Silent	silent	SNP	C	T
OR1Q1	9	125377115	125377115	Silent	silent	SNP	C	G
CIZ1	9	130941412	130941412	Silent	silent	SNP	C	T
DOLK	9	131708629	131708629	Missense_Mutation	other non-conserving	SNP	C	G
GTF3C5	9	135919260	135919260	Missense_Mutation	other non-conserving	SNP	C	A
NOTCH1	9	139405661	139405661	Missense_Mutation	other non-conserving	SNP	A	C
FBXW5	9	139835988	139835988	Splice_Site	damaging	SNP	C	G
ANOS1	X	8536329	8536329	Missense_Mutation	other non-conserving	SNP	C	T
NHS	X	17743936	17743936	Silent	silent	SNP	C	T
RAI2	X	17820088	17820088	Missense_Mutation	other non-conserving	SNP	C	T
KLHL34	X	21674214	21674214	Missense_Mutation	other non-conserving	SNP	C	G
YY2	X	21874320	21874320	De_novo_Start_OutOfFrame	damaging	SNP	A	T
MAGEB1	X	30269616	30269616	Missense_Mutation	other non-conserving	SNP	T	G
BCOR	X	39923194	39923194	Missense_Mutation	other non-conserving	SNP	C	G
XAGE3	X	52893827	52893827	Missense_Mutation	other non-conserving	SNP	T	A
TBX22	X	79277785	79277785	Missense_Mutation	other non-conserving	SNP	G	T
TMEM35A	X	100349816	100349816	Silent	silent	SNP	C	T
CCDC160	X	133379480	133379481	Frame_Shift_Ins	damaging	INS	-	A
ATP11C	X	138884421	138884421	Missense_Mutation	other non-conserving	SNP	A	C
VMA21	X	150573393	150573393	Missense_Mutation	other non-conserving	SNP	C	T
MAGEA6	X	151869115	151869115	De_novo_Start_OutOfFrame	damaging	SNP	G	A
F8	X	154158824	154158824	Missense_Mutation	other non-conserving	SNP	T	G
