# Supplementary material for: Defining the landscape of metabolic dysregulations in cancer metastasis
Source: Clin Exp Metastasis. 2021 Dec 18;39(2):345–62. doi: 10.1007/s10585-021-10140-9 (PMC8971193; doi:10.1007/s10585-021-10140-9)
Supplement: Supplementary file 8 — Expression profiles of 190 genes across MYC, Notch, Nrf2, PI3K, Wnt and p53 pathways obtained from Cell Model Passports portal. Supplementary file8 (XLSX 20 kb) [file 10585_2021_10140_MOESM8_ESM.xlsx]

## Sheet: Sheet1
Pathway	Gene	HCC1143	BT-549	MDA-MB-231	MDA-MB-436	MDA-MB-468
MYC	MAX	8.9	9.6	11.22	11.22	7.7
MYC	MGA	6.28	2.59	2.58	4.85	4.36
MYC	MLX	6.24	8.33	15.98	10.03	11.81
MYC	MLXIP	8.95	2.27	5.66	8.6	4.1
MYC	MLXIPL	1.09	0.01	0.38	0.33	0.17
MYC	MNT	3.9	3.2	2.5	6.5	2.66
MYC	MXD1	3.17	1.14	3.1	2.49	7.9
MYC	MXD3	1.95	7	5.28	2.62	4.96
MYC	MXD4	2.15	7.82	5.92	3.67	2.64
MYC	MXI1	2.96	1.26	3.33	4.92	4.17
MYC	MYC	77.94	35.38	30.26	49.47	34.97
MYC	MYCL	0.92	0.3	0.1	0.22	0.14
MYC	MYCN	1.02	0.01	0.05	0.35	2.59
NOTCH	ARRDC1	8.31	2.61	10.86	9.42	20.87
NOTCH	CNTN6	0.01	0.02	0	0	0
NOTCH	CREBBP	12.14	5.96	5.87	7.46	5.87
NOTCH	EP300	29.67	11.71	9.9	9.74	20.6
NOTCH	HES1	11.98	5.08	4.79	4.66	22.28
NOTCH	HES2	2.09	0.02	1	0.08	4.39
NOTCH	HES3	0	0.11	0	0	0
NOTCH	HES4	2.71	2.09	2.83	3.42	14.9
NOTCH	HES5	0	0	0.02	0	0.02
NOTCH	HEY1	0.92	0.31	0.21	0.39	0.55
NOTCH	HEY2	0.93	0.01	0.05	0.22	0.25
NOTCH	HEYL	4.69	0.03	0.19	0.26	0.01
NOTCH	KAT2B	0.66	5.18	3.94	2.53	1.09
NOTCH	KDM5A	5.63	4.93	4.04	7.96	4.43
NOTCH	NOTCH1	9.04	1.46	6.05	6.27	6.06
NOTCH	NOTCH2	10.43	7.96	26.08	31.3	13.23
NOTCH	NOTCH3	291.81	6.33	0.08	5.35	68.27
NOTCH	NOTCH4	0.25	0.07	0.1	0.04	0.04
NOTCH	CCN3	14.26	0.74	2.57	15.86	0.32
NOTCH	NRARP	5.24	0.23	0.36	0.78	1.26
NOTCH	PSEN2	3.38	4.19	7.99	6.19	4.66
NOTCH	LFNG	0.88	0.77	5.62	2.57	2.15
NOTCH	ITCH	34.67	15.92	16.54	16.76	12.72
NOTCH	NCSTN	27.87	38.34	41.64	43.92	22.93
NOTCH	SPEN	19.54	10.67	9.26	7.88	9.35
NOTCH	JAG1	74.25	1.55	25.48	1.95	7.97
NOTCH	APH1A	30.46	49.98	50.11	80.04	47.58
NOTCH	FBXW7	1.56	1.66	2.05	0.95	3
NOTCH	FHL1	10.23	17.27	0.73	3.38	0.4
NOTCH	THBS2	0.46	23.58	0.06	0.23	0.18
NOTCH	HDAC2	10.44	14.15	11.57	14.99	20.49
NOTCH	MFAP2	3.36	36.44	2.6	1.37	0.05
NOTCH	CUL1	11.89	31.7	33.61	42.6	29.54
NOTCH	RFNG	6.08	4.8	4.46	2.62	5.62
NOTCH	NCOR1	9.04	9.79	10.88	5.52	5.99
NOTCH	NCOR2	9.03	12.1	11.36	33.36	14.72
NOTCH	MFAP5	0.07	0.7	0.06	0.03	0.07
NOTCH	HDAC1	63.27	57.26	60.23	46.18	62.07
NOTCH	NUMB	9.81	4.98	8.09	7	7.46
NOTCH	JAG2	56.05	0.95	2.22	2.26	3.47
NOTCH	MAML3	0.13	0.01	0.24	0.43	0.23
NOTCH	MFNG	9.56	0.19	0.64	0.06	1.53
NOTCH	CIR1	6.24	5.4	9.07	10.01	10.69
NOTCH	CNTN1	1.74	0.01	0.02	0.1	0.03
NOTCH	MAML1	11.12	5.98	5.5	11.53	7.48
NOTCH	MAML2	2.36	5.12	8.63	2.94	10.03
NOTCH	NUMBL	5.31	6.93	3.08	4.13	3.83
NOTCH	PSEN1	8.35	7.97	6.95	4.55	6.06
NOTCH	PSENEN	8.21	17.09	10.01	5.28	11.44
NOTCH	RBPJ	6.07	8.84	25.96	10.97	7.54
NOTCH	RBPJL	0.04	0.02	0.01	0.02	0.03
NOTCH	RBX1	22.01	20.67	19.6	14.21	23.17
NOTCH	SAP30	2.37	27.77	26.06	12.86	16.93
NOTCH	SKP1	14.65	23.78	20.99	13.37	16.79
NOTCH	SNW1	38.79	39.93	52.12	30.04	30.75
NOTCH	CTBP1	10.41	15.59	13.95	16.36	10.86
NOTCH	CTBP2	10.55	5.96	7.75	5.22	7.23
NOTCH	ADAM10	19.1	8.56	15.37	6.53	11.3
NOTCH	APH1B	0.79	3.55	1.84	3.15	0.33
NOTCH	ADAM17	13.56	11.27	7.52	15.66	13.3
NOTCH	DLK1	0.01	0.01	0	0	0.02
NOTCH	DLL1	2.12	0.07	0.17	1.27	0.14
NOTCH	DLL3	0.72	1.61	0.01	1.1	0.96
NOTCH	DLL4	0.2	0	0.01	0.06	0.04
NOTCH	DNER	11.05	1.75	0.75	51.63	0.35
NOTCH	DTX1	0.04	0.02	0.02	0.08	0.06
NOTCH	DTX2	4.16	4.97	4.63	9.54	6.25
NOTCH	DTX3	12.84	6.9	4.11	5.14	2.33
NOTCH	DTX3L	28.06	12.1	6.08	24.5	18.07
NOTCH	DTX4	4.27	0.16	0.07	3.8	32.19
NOTCH	EGFL7	0.55	1.32	8.24	16.7	3.33
NRF2	NFE2L2	15.51	15.46	20.54	22.12	26.71
NRF2	KEAP1	17.22	21.42	26.5	18.83	60.12
NRF2	CUL3	6.56	6.79	6.4	8.21	10.58
PI3K	EIF4EBP1	26.27	125.93	36.5	40.4	56.43
PI3K	AKT1	36.37	14.7	19.1	11.55	16.02
PI3K	AKT2	10.72	6.94	10.09	4.78	11.51
PI3K	AKT3	10.95	7.53	5.95	8.96	5.41
PI3K	AKT1S1	7.77	8.51	14.2	9.09	12.38
PI3K	DEPDC5	5.1	1.27	1.13	1.7	2.26
PI3K	DEPTOR	2.26	0.29	0.79	0.72	2.23
PI3K	INPP4B	2.41	0.93	5.26	0.13	3.4
PI3K	MAPKAP1	12.14	19.53	23.75	24.39	12.46
PI3K	MLST8	6.96	6.83	11.07	18.55	8.49
PI3K	MTOR	13.07	15.36	10.16	11.23	8.77
PI3K	NPRL2	3.46	4.5	4.66	6.35	3.59
PI3K	NPRL3	4.54	4.26	4.85	6.23	4.31
PI3K	PDK1	0.51	1.85	3.36	3.37	1.46
PI3K	PIK3CA	5.12	3.33	3.02	1.97	2.25
PI3K	PIK3CB	10.42	5.04	5.24	3.22	8.13
PI3K	PIK3R1	3.31	17.36	1.75	1.43	6.16
PI3K	PIK3R2	0.14	0.08	0.19	0.17	0.12
PI3K	PIK3R3	5.32	9.66	0.89	1.66	22.45
PI3K	PPP2R1A	12.63	24.84	36.59	23.12	31.27
PI3K	PTEN	8.25	3.89	8.56	3.46	5.2
PI3K	RHEB	17.29	49.92	82.6	52	50.06
PI3K	RICTOR	5.08	4.29	5.66	3.44	3.14
PI3K	RPTOR	8.55	3.33	9.31	6.34	5.86
PI3K	RPS6	73.54	553.54	283.37	279.81	243.72
PI3K	RPS6KB1	5.06	4.33	7.25	4.8	5.98
PI3K	STK11	5.33	8.68	8.05	5.05	5.8
PI3K	TSC1	4.96	3.27	5.3	5.23	3
PI3K	TSC2	9.95	3.97	6.1	7.67	5.71
WNT	CHD8	19.58	10.75	10.29	17.62	9.05
WNT	LEF1	0.09	0.03	0.61	1.76	0.11
WNT	LGR4	5.47	8.92	14.67	4.24	14.25
WNT	LGR5	13.06	0.04	0.17	0.04	0.01
WNT	LRP5	15.31	7.39	36.17	10.92	22.46
WNT	LRP6	4.69	3.93	6.49	11.52	5.57
WNT	LZTR1	10.11	5.47	5.19	3.95	5.96
WNT	NDP	0	2.43	1.12	0	0
WNT	PORCN	1.24	2.42	14.38	3	2.89
WNT	RSPO1	0.02	0.05	0	0.07	0.11
WNT	SFRP1	27.14	13.23	0.45	2.11	46.51
WNT	SFRP2	0	29.4	0	0.02	0.01
WNT	SFRP4	0.08	0.01	0.01	0.07	0.01
WNT	SFRP5	0.3	0.02	0.05	0.01	0
WNT	SOST	0	0	0.37	0.03	0.02
WNT	TCF7L1	3.94	1.42	0.42	1.64	9.11
WNT	TLE1	14.42	6.25	21.47	14.9	13.31
WNT	TLE2	7.59	1.53	0.09	4.1	7.59
WNT	TLE3	6.08	0.59	6.52	2.85	24.17
WNT	TLE4	3.86	18.38	0.02	4.22	8.17
WNT	WIF1	0.95	0	0.01	0.02	0.07
WNT	ZNRF3	0.15	0.04	0.03	0.06	0.08
WNT	CTNNB1	170.99	43.67	60.97	40.94	52.28
WNT	DVL1	23.09	17.96	45.86	20.98	15.08
WNT	DVL2	10.88	11.89	10.41	23.42	4.9
WNT	DVL3	26.74	13.23	12.89	9.69	16.23
WNT	FRAT1	0.44	0.68	0.53	0.33	0.84
WNT	FRAT2	2.14	4.45	2.2	2.02	6.42
WNT	FZD1	2.02	0.57	6.14	7.06	1.32
WNT	FZD10	0	0	0	0.06	0
WNT	FZD2	7.83	18.72	13	5.85	5.64
WNT	FZD3	1.06	0.11	0.4	0.34	1.57
WNT	FZD4	1.09	0.51	2.13	1.66	1.1
WNT	FZD5	2.54	0.48	1.52	1.41	5.86
WNT	FZD6	39.81	15.78	23.33	14.32	31.9
WNT	FZD7	20.98	9.38	31.51	3.59	4.24
WNT	FZD8	17.22	2.15	1.49	5.51	0.06
WNT	FZD9	1.01	1.11	0.01	3.29	0.71
WNT	WNT1	0.04	0	0	0.01	0
WNT	WNT10A	1.57	0.05	0.07	0.1	11.08
WNT	WNT10B	0.49	0.29	0.58	3.07	0.63
WNT	WNT11	3.57	0.06	0.08	0.22	0.14
WNT	WNT16	0.3	0	0.04	0.16	0.03
WNT	WNT2	0.01	0.02	0.01	0.01	0
WNT	WNT3A	0.01	0	0.01	0.19	0.5
WNT	WNT4	0.96	0.01	0.04	0.09	2.31
WNT	WNT5A	1.47	3.47	0.03	4.02	2.02
WNT	WNT5B	2.42	25.22	4.46	1.25	0.64
WNT	WNT6	2.28	0	0	0.38	68.88
WNT	WNT7A	0.89	0	0	0.03	0.14
WNT	WNT7B	17.88	0.74	10.29	0.81	17.85
WNT	WNT8A	0	0	0	0.01	0
WNT	WNT8B	0.12	0.01	0.07	0.03	0.04
WNT	WNT9A	5.59	0.31	6.44	4.23	6.22
WNT	WNT9B	0.01	0	0.02	0.03	0.01
WNT	AMER1	4.74	1.98	1.27	2.22	2.67
WNT	APC	4.76	6.42	2.92	3.61	5.5
WNT	AXIN1	6.01	5.09	5.33	12.21	5.37
WNT	AXIN2	0.33	1.75	0.75	0.66	2.69
WNT	DKK1	0.18	121.51	169.18	23.55	14.51
WNT	DKK2	0.01	0	0	0.14	0.01
WNT	DKK3	3.33	7.18	0.36	0.14	0.17
WNT	DKK4	0	0	0	0	0
WNT	GSK3B	19.09	11.15	5.95	14.58	16.62
WNT	RNF43	3.73	0.02	1.63	0.02	1.51
WNT	TCF7	4.97	3.13	0.47	1.26	2.14
WNT	TCF7L2	6.26	2.57	4.77	6.17	4.54
WNT	CHD4	55.59	28.55	31.85	47.26	53.11
P53	TP53	56.6	54.33	19.73	11.08	37.81
P54	MDM2	28.27	3.06	4.79	5.86	5.1
P55	MDM4	11.19	3.25	3.42	4.34	4.48
P56	ATM	2.91	3.82	3.58	2.13	2.39
P57	CHEK2	15.11	7.84	2.69	6.16	7.04
P58	RPS6KA3	3.97	6.51	12.62	11.15	8.52
