# Supplementary material for: Defining the landscape of metabolic dysregulations in cancer metastasis
Source: Clin Exp Metastasis. 2021 Dec 18;39(2):345–62. doi: 10.1007/s10585-021-10140-9 (PMC8971193; doi:10.1007/s10585-021-10140-9)
Supplement: Supplementary file 9 — List of metabolites showing FDR significant differences between TNBC and normal cells. Supplementary file9 (XLSX 31 kb) [file 10585_2021_10140_MOESM9_ESM.xlsx]

## Sheet: Sheet1
Metabolite	Pathway	Sub-pathway	KEGG	HMDB	FC	log2(FC)	Ajusted p-value
asparagine	Amino Acid	Alanine and Aspartate Metabolism	C00152	HMDB00168	0.15944	-2.6489	3.7751e-14
N-acetylaspartate (NAA)	Amino Acid	Alanine and Aspartate Metabolism	C01042	HMDB00812	42.652	5.4145	6.835e-11
aspartate	Amino Acid	Alanine and Aspartate Metabolism	C00049	HMDB00191	0.47502	-1.0739	8.461e-06
N-acetylalanine	Amino Acid	Alanine and Aspartate Metabolism	C02847	HMDB00766	1.6082	0.68544	0.00010458
alanine	Amino Acid	Alanine and Aspartate Metabolism	C00041	HMDB00161	0.41859	-1.2564	0.00086129
creatinine	Amino Acid	Creatine Metabolism	C00791	HMDB00562	5.9099	2.5631	2.8969e-08
creatine phosphate	Amino Acid	Creatine Metabolism	C02305	HMDB01511	9.299	3.2171	4.4039e-05
creatine	Amino Acid	Creatine Metabolism	C00300	HMDB00064	4.4058	2.1394	0.0010824
gamma-carboxyglutamate	Amino Acid	Glutamate Metabolism	0	HMDB41900	13.95	3.8022	9.6395e-15
N-methyl-GABA	Amino Acid	Glutamate Metabolism	C15987	0	5.2451	2.391	4.044e-11
N-acetylglutamate	Amino Acid	Glutamate Metabolism	C00624	HMDB01138	10.13	3.3405	1.3166e-06
4-hydroxyglutamate	Amino Acid	Glutamate Metabolism	C03079	HMDB01344	16.583	4.0517	5.0828e-06
S-1-pyrroline-5-carboxylate	Amino Acid	Glutamate Metabolism	C04322	HMDB01301	2.9566	1.564	2.2468e-05
glutamine	Amino Acid	Glutamate Metabolism	C00064	HMDB00641	0.29362	-1.768	4.7231e-05
alpha-ketoglutaramate*	Amino Acid	Glutamate Metabolism	0	0	0.53041	-0.91482	0.00010012
pyroglutamine*	Amino Acid	Glutamate Metabolism	0	0	0.55452	-0.8507	0.0023417
glutathione oxidized (GSSG)	Amino Acid	Glutathione Metabolism	C00127	HMDB03337	6.5539	2.7124	2.3443e-25
S-methylglutathione	Amino Acid	Glutathione Metabolism	C11347	0	9.1596	3.1953	1.8319e-20
glutathione reduced (GSH)	Amino Acid	Glutathione Metabolism	C00051	HMDB00125	6.2506	2.644	9.42e-13
cysteinylglycine	Amino Acid	Glutathione Metabolism	C01419	HMDB00078	7.1552	2.839	1.1251e-10
S-nitrosoglutathione (GSNO)	Amino Acid	Glutathione Metabolism	0	HMDB04645	2.6477	1.4048	1.1517e-08
ophthalmate	Amino Acid	Glutathione Metabolism	0	HMDB05765	5.3872	2.4295	0.0011826
S-lactoylglutathione	Amino Acid	Glutathione Metabolism	C03451	HMDB01066	11.333	3.5024	0.0059441
betaine	Amino Acid	Glycine, Serine and Threonine Metabolism	C00719	HMDB00043	33.88	5.0823	3.0783e-22
dimethylglycine	Amino Acid	Glycine, Serine and Threonine Metabolism	C01026	HMDB00092	4.3373	2.1168	1.8179e-17
threonine	Amino Acid	Glycine, Serine and Threonine Metabolism	C00188	HMDB00167	0.17246	-2.5357	1.4876e-10
3-phosphoserine	Amino Acid	Glycine, Serine and Threonine Metabolism	C01005	HMDB00272	0.15571	-2.6831	2.1868e-10
N-acetylthreonine	Amino Acid	Glycine, Serine and Threonine Metabolism	0	0	2.4208	1.2755	2.292e-10
N-acetylserine	Amino Acid	Glycine, Serine and Threonine Metabolism	0	HMDB02931	1.5355	0.61874	3.4983e-08
serine	Amino Acid	Glycine, Serine and Threonine Metabolism	C00065	HMDB00187	0.52544	-0.9284	0.0015263
sarcosine	Amino Acid	Glycine, Serine and Threonine Metabolism	C00213	HMDB00271	3.7425	1.904	0.004247
4-guanidinobutanoate	Amino Acid	Guanidino and Acetamido Metabolism	C01035	HMDB03464	7.5534	2.9171	1.2217e-10
imidazole propionate	Amino Acid	Histidine Metabolism	0	HMDB02271	105.43	6.7201	2.7036e-14
1-methylhistidine	Amino Acid	Histidine Metabolism	C01152	HMDB00001	16.99	4.0866	1.8603e-10
3-methylhistidine	Amino Acid	Histidine Metabolism	C01152	HMDB00479	15.589	3.9625	3.4418e-10
histidine	Amino Acid	Histidine Metabolism	C00135	HMDB00177	0.19115	-2.3872	9.3758e-10
4-imidazoleacetate	Amino Acid	Histidine Metabolism	C02835	HMDB02024	0.12351	-3.0173	3.8866e-08
carnosine	Amino Acid	Histidine Metabolism	C00386	HMDB00033	5.7864	2.5327	4.4915e-06
formiminoglutamate	Amino Acid	Histidine Metabolism	C00439	HMDB00854	2.2695	1.1824	0.0041587
2-methylbutyrylcarnitine (C5)	Amino Acid	Leucine, Isoleucine and Valine Metabolism	0	HMDB00378	55.816	5.8026	1.9561e-33
isovalerylcarnitine (C5)	Amino Acid	Leucine, Isoleucine and Valine Metabolism	0	HMDB00688	10.419	3.3812	6.6478e-17
valine	Amino Acid	Leucine, Isoleucine and Valine Metabolism	C00183	HMDB00883	0.09805	-3.3503	3.6467e-14
23-dihydroxy-2-methylbutyrate	Amino Acid	Leucine, Isoleucine and Valine Metabolism	0	HMDB29576	0.097848	-3.3533	1.4401e-12
1-carboxyethylvaline	Amino Acid	Leucine, Isoleucine and Valine Metabolism	0	0	0.028971	-5.1092	1.0247e-11
isobutyrylcarnitine (C4)	Amino Acid	Leucine, Isoleucine and Valine Metabolism	0	HMDB00736	10.631	3.4103	1.1652e-09
1-carboxyethylleucine	Amino Acid	Leucine, Isoleucine and Valine Metabolism	0	0	0.072804	-3.7798	5.3506e-09
leucine	Amino Acid	Leucine, Isoleucine and Valine Metabolism	C00123	HMDB00687	0.28782	-1.7968	5.3506e-09
3-methylglutaconate	Amino Acid	Leucine, Isoleucine and Valine Metabolism	0	HMDB00522	6.5105	2.7028	5.6381e-09
3-methyl-2-oxobutyrate	Amino Acid	Leucine, Isoleucine and Valine Metabolism	C00141	HMDB00019	0.13423	-2.8973	8.6024e-09
beta-hydroxyisovalerate	Amino Acid	Leucine, Isoleucine and Valine Metabolism	0	HMDB00754	2.1116	1.0783	4.5325e-06
tiglylcarnitine (C5:1-DC)	Amino Acid	Leucine, Isoleucine and Valine Metabolism	0	HMDB02366	6.1879	2.6295	7.4507e-05
4-methyl-2-oxopentanoate	Amino Acid	Leucine, Isoleucine and Valine Metabolism	C00233	HMDB00695	0.28145	-1.829	0.00010482
methylsuccinate	Amino Acid	Leucine, Isoleucine and Valine Metabolism	0	HMDB01844	1.7765	0.82902	0.00085771
1-carboxyethylisoleucine	Amino Acid	Leucine, Isoleucine and Valine Metabolism	0	0	0.43434	-1.2031	0.0014404
ethylmalonate	Amino Acid	Leucine, Isoleucine and Valine Metabolism	0	HMDB00622	2.823	1.4972	0.0082654
cadaverine	Amino Acid	Lysine Metabolism	C01672	HMDB02322	0.41822	-1.2577	6.1625e-29
NNN-trimethyl-5-aminovalerate	Amino Acid	Lysine Metabolism	0	0	12.825	3.6809	7.902e-13
5-aminovalerate	Amino Acid	Lysine Metabolism	C00431	HMDB03355	7.7215	2.9489	2.2443e-10
lysine	Amino Acid	Lysine Metabolism	C00047	HMDB00182	0.43604	-1.1975	1.9439e-07
pipecolate	Amino Acid	Lysine Metabolism	C00408	HMDB00070	4.9226	2.2994	0.0018645
methionine sulfoxide	Amino Acid	Methionine, Cysteine, SAM and Taurine Metabolism	C02989	HMDB02005	4.5265	2.1784	5.8933e-14
methionine sulfone	Amino Acid	Methionine, Cysteine, SAM and Taurine Metabolism	0	0	4.7354	2.2435	4.0413e-13
taurine	Amino Acid	Methionine, Cysteine, SAM and Taurine Metabolism	C00245	HMDB00251	13.573	3.7626	3.3198e-10
N-acetyltaurine	Amino Acid	Methionine, Cysteine, SAM and Taurine Metabolism	0	0	6.753	2.7555	4.685e-10
cysteine	Amino Acid	Methionine, Cysteine, SAM and Taurine Metabolism	C00097	HMDB00574	18.663	4.2221	4.7899e-09
hypotaurine	Amino Acid	Methionine, Cysteine, SAM and Taurine Metabolism	C00519	HMDB00965	9.3701	3.2281	4.893e-08
lanthionine	Amino Acid	Methionine, Cysteine, SAM and Taurine Metabolism	0	0	27.236	4.7675	2.2539e-05
N-acetylmethionine sulfoxide	Amino Acid	Methionine, Cysteine, SAM and Taurine Metabolism	0	0	0.47483	-1.0745	0.0027016
N-acetylcysteine	Amino Acid	Methionine, Cysteine, SAM and Taurine Metabolism	C06809	HMDB01890	4.1761	2.0622	0.0036563
phenylalanine	Amino Acid	Phenylalanine Metabolism	C00079	HMDB00159	3.7751	1.9165	2.7371e-07
4-acetamidobutanoate	Amino Acid	Polyamine Metabolism	C02946	HMDB03681	2.5237	1.3355	2.6828e-09
(N(1) + N(8))-acetylspermidine	Amino Acid	Polyamine Metabolism	0	0	0.22924	-2.1251	2.758e-08
putrescine	Amino Acid	Polyamine Metabolism	C00134	HMDB01414	0.47626	-1.0702	3.8551e-07
N(1)-acetylspermine	Amino Acid	Polyamine Metabolism	C02567	HMDB01186	0.23273	-2.1032	2.0977e-05
spermine	Amino Acid	Polyamine Metabolism	C00750	HMDB01256	0.63615	-0.65257	2.8165e-05
diacetylspermidine*	Amino Acid	Polyamine Metabolism	0	0	0.21668	-2.2064	4.0318e-05
tryptophan	Amino Acid	Tryptophan Metabolism	C00078	HMDB00929	0.15571	-2.6831	8.8434e-12
serotonin	Amino Acid	Tryptophan Metabolism	C00780	HMDB00259	12.16	3.604	3.0062e-09
indolelactate	Amino Acid	Tryptophan Metabolism	C02043	HMDB00671	3.7475	1.9059	4.4915e-06
C-glycosyltryptophan	Amino Acid	Tryptophan Metabolism	0	0	0.20544	-2.2832	1.1879e-05
kynurenine	Amino Acid	Tryptophan Metabolism	C00328	HMDB00684	0.2412	-2.0517	2.1637e-05
1-carboxyethyltyrosine	Amino Acid	Tyrosine Metabolism	0	0	0.16227	-2.6235	5.9174e-10
phenol sulfate	Amino Acid	Tyrosine Metabolism	C02180	HMDB60015	26.684	4.7379	2.1602e-05
tyrosine	Amino Acid	Tyrosine Metabolism	C00082	HMDB00158	0.61917	-0.6916	0.0066423
trans-4-hydroxyproline	Amino Acid	Urea cycle; Arginine and Proline Metabolism	C01157	HMDB00725	36.761	5.2001	1.308e-25
N-methylhydroxyproline**	Amino Acid	Urea cycle; Arginine and Proline Metabolism	0	0	17.443	4.1245	4.7349e-25
citrulline	Amino Acid	Urea cycle; Arginine and Proline Metabolism	C00327	HMDB00904	8.1985	3.0354	5.7673e-15
homoarginine	Amino Acid	Urea cycle; Arginine and Proline Metabolism	C01924	HMDB00670	3.9681	1.9884	9.9599e-13
N-delta-acetylornithine	Amino Acid	Urea cycle; Arginine and Proline Metabolism	0	0	8.0368	3.0066	1.5613e-08
N-methylproline	Amino Acid	Urea cycle; Arginine and Proline Metabolism	0	0	4.5024	2.1707	1.4347e-06
argininosuccinate	Amino Acid	Urea cycle; Arginine and Proline Metabolism	C03406	HMDB00052	0.53502	-0.90232	6.8633e-05
dimethylarginine (SDMA + ADMA)	Amino Acid	Urea cycle; Arginine and Proline Metabolism	C03626	HMDB01539	1.5092	0.59381	0.0021595
N-acetylarginine	Amino Acid	Urea cycle; Arginine and Proline Metabolism	C02562	HMDB04620	2.9868	1.5786	0.0037872
ornithine	Amino Acid	Urea cycle; Arginine and Proline Metabolism	C00077	HMDB03374	2.045	1.0321	0.0081636
erythronate*	Carbohydrate	Aminosugar Metabolism	0	HMDB00613	3.5753	1.8381	2.7384e-05
N-acetyl-glucosamine 1-phosphate	Carbohydrate	Aminosugar Metabolism	C04256	HMDB01367	7.2097	2.8499	0.000617
fructose	Carbohydrate	Fructose, Mannose and Galactose Metabolism	C00095	HMDB00660	101.77	6.6692	3.0638e-18
mannitol/sorbitol	Carbohydrate	Fructose, Mannose and Galactose Metabolism	C00794	HMDB00247	47.388	5.5665	7.289e-09
mannose-6-phosphate	Carbohydrate	Fructose, Mannose and Galactose Metabolism	C00275	HMDB01078	15.592	3.9627	1.0841e-05
glucose	Carbohydrate	Glycolysis, Gluconeogenesis, and Pyruvate Metabolism	C00031	HMDB00122	11.923	3.5757	8.9612e-20
pyruvate	Carbohydrate	Glycolysis, Gluconeogenesis, and Pyruvate Metabolism	C00022	HMDB00243	0.2683	-1.8981	4.94e-11
lactate	Carbohydrate	Glycolysis, Gluconeogenesis, and Pyruvate Metabolism	C00186	HMDB00190	0.37257	-1.4244	1.739e-08
glucose 6-phosphate	Carbohydrate	Glycolysis, Gluconeogenesis, and Pyruvate Metabolism	C00668	HMDB01401	8.0643	3.0115	1.6306e-07
fructose 16-diphosphate/glucose 16-diphosphate/myo-inositol diphosphates	Carbohydrate	Glycolysis, Gluconeogenesis, and Pyruvate Metabolism	C00354	0	4.4857	2.1653	3.3384e-06
3-phosphoglycerate	Carbohydrate	Glycolysis, Gluconeogenesis, and Pyruvate Metabolism	C00597	HMDB00807	2.6761	1.4201	3.5244e-05
phosphoenolpyruvate (PEP)	Carbohydrate	Glycolysis, Gluconeogenesis, and Pyruvate Metabolism	C00074	HMDB00263	2.7458	1.4572	4.2101e-05
fructose-6-phosphate	Carbohydrate	Glycolysis, Gluconeogenesis, and Pyruvate Metabolism	C05345	HMDB00124	6.6624	2.736	8.0763e-05
2-phosphoglycerate	Carbohydrate	Glycolysis, Gluconeogenesis, and Pyruvate Metabolism	C00631	HMDB03391	2.5348	1.3419	0.00033451
UDP-N-acetylglucosamine/galactosamine	Carbohydrate	Nucleotide Sugar	0	0	3.7874	1.9212	7.5241e-15
UDP-glucuronate	Carbohydrate	Nucleotide Sugar	C00167	HMDB00935	2.6002	1.3786	1.1317e-05
arabitol/xylitol	Carbohydrate	Pentose Metabolism	C01904	0	2.2729	1.1845	4.9964e-07
ribonate	Carbohydrate	Pentose Metabolism	C01685	HMDB00867	3.3609	1.7488	0.00015108
gulonate*	Cofactors and Vitamins	Ascorbate and Aldarate Metabolism	C00257	HMDB03290	1.8491	0.88679	0.0022143
biotin	Cofactors and Vitamins	Biotin Metabolism	C00120	HMDB00030	64.631	6.0141	1.0129e-10
nicotinamide adenine dinucleotide reduced (NADH)	Cofactors and Vitamins	Nicotinate and Nicotinamide Metabolism	C00004	HMDB01487	3.3998	1.7654	9.3408e-07
nicotinamide riboside	Cofactors and Vitamins	Nicotinate and Nicotinamide Metabolism	C03150	HMDB00855	0.29178	-1.777	9.7066e-05
1-methylnicotinamide	Cofactors and Vitamins	Nicotinate and Nicotinamide Metabolism	C02918	HMDB00699	0.20045	-2.3187	0.00021713
trigonelline (N'-methylnicotinate)	Cofactors and Vitamins	Nicotinate and Nicotinamide Metabolism	C01004	HMDB00875	0.53173	-0.91124	0.0020666
nicotinamide	Cofactors and Vitamins	Nicotinate and Nicotinamide Metabolism	C00153	HMDB01406	0.59128	-0.75809	0.0021595
pantothenate	Cofactors and Vitamins	Pantothenate and CoA Metabolism	C00864	HMDB00210	7.4454	2.8963	2.057e-09
pterin	Cofactors and Vitamins	Pterin Metabolism	C00715	HMDB00802	9.28	3.2141	1.4876e-10
flavin mononucleotide (FMN)	Cofactors and Vitamins	Riboflavin Metabolism	C00061	HMDB01520	1.8233	0.86653	0.00058706
thiamin diphosphate	Cofactors and Vitamins	Thiamine Metabolism	C00068	HMDB01372	9.881	3.3047	1.7873e-05
retinol (Vitamin A)	Cofactors and Vitamins	Vitamin A Metabolism	C00473	HMDB00305	4.4976	2.1692	7.7285e-08
pyridoxine (Vitamin B6)	Cofactors and Vitamins	Vitamin B6 Metabolism	C00314	HMDB02075	27.388	4.7755	1.308e-25
pyridoxamine	Cofactors and Vitamins	Vitamin B6 Metabolism	C00534	HMDB01431	12.972	3.6973	5.9315e-16
pyridoxal	Cofactors and Vitamins	Vitamin B6 Metabolism	C00250	HMDB01545	3.5133	1.8128	3.448e-11
pyridoxate	Cofactors and Vitamins	Vitamin B6 Metabolism	C00847	HMDB00017	3.5006	1.8076	1.9788e-05
citrate	Energy	TCA Cycle	C00158	HMDB00094	4.7305	2.242	1.949e-19
aconitate [cis or trans]	Energy	TCA Cycle	0	0	5.7994	2.5359	2.2843e-16
isocitrate	Energy	TCA Cycle	C00311	HMDB00193	4.6747	2.2249	9.4713e-08
malate	Energy	TCA Cycle	C00149	HMDB00156	0.45106	-1.1486	5.9384e-07
succinylcarnitine (C4-DC)	Energy	TCA Cycle	0	HMDB61717	17.471	4.1269	3.5518e-05
fumarate	Energy	TCA Cycle	C00122	HMDB00134	0.42391	-1.2382	0.00065017
carnitine	Lipid	Carnitine Metabolism	C00318	HMDB00062	43.493	5.4427	7.2588e-20
deoxycarnitine	Lipid	Carnitine Metabolism	C01181	HMDB01161	6.2007	2.6324	1.0167e-18
N-palmitoyl-sphingadienine (d18:2/16:0)*	Lipid	Ceramides	0	0	3.0192	1.5941	0.00019155
cortisol	Lipid	Corticosteroids	C00735	HMDB00063	0.35405	-1.498	5.3096e-20
stearoyl-arachidonoyl-glycerol (18:0/20:4) [2]*	Lipid	Diacylglycerol	0	0	50.998	5.6724	0.00019192
palmitoyl-oleoyl-glycerol (16:0/18:1) [2]*	Lipid	Diacylglycerol	C13861	HMDB07102	12.715	3.6684	0.0085852
myristoyl dihydrosphingomyelin (d18:0/14:0)*	Lipid	Dihydrosphingomyelins	0	HMDB12085	0.48242	-1.0516	0.0024383
N-stearoyltaurine	Lipid	Endocannabinoid	0	0	9.122	3.1893	0.00012462
N-palmitoyltaurine	Lipid	Endocannabinoid	0	0	13.34	3.7377	0.0016914
N-oleoyltaurine	Lipid	Endocannabinoid	0	0	69.262	6.114	0.0045624
propionylcarnitine (C3)	Lipid	Fatty Acid Metabolism (also BCAA Metabolism)	C03017	HMDB00824	77.594	6.2779	9.209e-11
butyrylcarnitine (C4)	Lipid	Fatty Acid Metabolism (also BCAA Metabolism)	C02862	HMDB02013	4.4588	2.1566	3.4197e-05
palmitoylcarnitine (C16)	Lipid	Fatty Acid Metabolism(Acyl Carnitine)	C02990	HMDB00222	76.287	6.2534	2.4802e-09
myristoleoylcarnitine (C14:1)*	Lipid	Fatty Acid Metabolism(Acyl Carnitine)	0	0	7.808	2.9649	1.4633e-08
stearoylcarnitine (C18)	Lipid	Fatty Acid Metabolism(Acyl Carnitine)	0	HMDB00848	67.861	6.0845	2.1245e-08
oleoylcarnitine (C18:1)	Lipid	Fatty Acid Metabolism(Acyl Carnitine)	0	HMDB05065	21.551	4.4297	9.5686e-07
acetylcarnitine (C2)	Lipid	Fatty Acid Metabolism(Acyl Carnitine)	C02571	HMDB00201	4.3034	2.1055	1.3166e-06
margaroylcarnitine (C17)*	Lipid	Fatty Acid Metabolism(Acyl Carnitine)	0	HMDB06210	21.328	4.4147	2.7834e-06
palmitoleoylcarnitine (C16:1)*	Lipid	Fatty Acid Metabolism(Acyl Carnitine)	0	0	38.999	5.2854	4.134e-06
decanoylcarnitine (C10)	Lipid	Fatty Acid Metabolism(Acyl Carnitine)	0	HMDB00651	2.7442	1.4564	7.5474e-06
myristoylcarnitine (C14)	Lipid	Fatty Acid Metabolism(Acyl Carnitine)	0	HMDB05066	21.938	4.4554	0.00017515
laurylcarnitine (C12)	Lipid	Fatty Acid Metabolism(Acyl Carnitine)	0	HMDB02250	11.046	3.4654	0.00019734
eicosenoylcarnitine (C20:1)*	Lipid	Fatty Acid Metabolism(Acyl Carnitine)	0	0	29.288	4.8722	0.0004008
octanoylcarnitine (C8)	Lipid	Fatty Acid Metabolism(Acyl Carnitine)	C02838	HMDB00791	2.0897	1.0633	0.00046498
3-hydroxybutyrylcarnitine (2)	Lipid	Fatty Acid Metabolism(Acyl Carnitine)	0	HMDB13127	2.401	1.2637	0.00092688
linoleoylcarnitine (C18:2)*	Lipid	Fatty Acid Metabolism(Acyl Carnitine)	0	HMDB06469	7.9832	2.997	0.0018335
pentadecanoylcarnitine (C15)*	Lipid	Fatty Acid Metabolism(Acyl Carnitine)	0	0	17.045	4.0913	0.0021786
dodecadienoate (12:2)*	Lipid	Fatty Acid, Dicarboxylate	0	0	4.4637	2.1582	7.1189e-08
glutarate (C5-DC)	Lipid	Fatty Acid, Dicarboxylate	C00489	HMDB00661	5.1766	2.372	0.0036284
glycerol 3-phosphate	Lipid	Glycerolipid Metabolism	C00093	HMDB00126	2.7823	1.4763	1.7119e-08
glycerol	Lipid	Glycerolipid Metabolism	C00116	HMDB00131	9.6229	3.2665	0.0055663
inositol triphosphate	Lipid	Inositol Metabolism	C01243	HMDB01143	5.1779	2.3724	1.2131e-08
inositol pentakisphosphate	Lipid	Inositol Metabolism	C01284	HMDB03529	1.8612	0.89626	0.0013382
inositol 1-phosphate (I1P)	Lipid	Inositol Metabolism	C01177	HMDB00213	4.2369	2.083	0.0084124
eicosenoate (20:1)	Lipid	Long Chain Fatty Acid	C16526	HMDB02231	1.6741	0.74343	3.6702e-05
erucate (22:1n9)	Lipid	Long Chain Fatty Acid	C08316	HMDB02068	1.5152	0.59953	0.009123
1-arachidonoyl-GPI (20:4)*	Lipid	Lysophospholipid	0	HMDB61690	11.818	3.5629	1.6058e-17
1-palmitoleoyl-GPC (16:1)*	Lipid	Lysophospholipid	0	HMDB10383	0.46988	-1.0896	1.3771e-16
1-stearoyl-GPS (18:0)*	Lipid	Lysophospholipid	0	0	3.0842	1.6249	2.1971e-11
2-palmitoyl-GPC (16:0)*	Lipid	Lysophospholipid	0	HMDB61702	3.7695	1.9144	4.94e-11
1-oleoyl-GPE (18:1)	Lipid	Lysophospholipid	0	HMDB11506	0.27303	-1.8729	5.7754e-11
1-arachidonoyl-GPC (20:4n6)*	Lipid	Lysophospholipid	C05208	HMDB10395	4.9023	2.2935	2.4639e-10
1-palmitoyl-GPC (16:0)	Lipid	Lysophospholipid	0	HMDB10382	4.8488	2.2776	1.1652e-09
1-palmitoyl-GPG (16:0)*	Lipid	Lysophospholipid	0	0	6.2078	2.6341	1.5554e-09
1-arachidonoyl-GPE (20:4n6)*	Lipid	Lysophospholipid	0	HMDB11517	6.6447	2.7322	1.6434e-09
1-stearoyl-GPC (18:0)	Lipid	Lysophospholipid	0	HMDB10384	25.994	4.7001	5.3295e-08
1-linoleoyl-GPE (18:2)*	Lipid	Lysophospholipid	0	HMDB11507	0.21406	-2.2239	3.565e-06
1-stearoyl-GPG (18:0)	Lipid	Lysophospholipid	0	0	10.545	3.3984	6.6991e-06
1-stearoyl-GPI (18:0)	Lipid	Lysophospholipid	0	HMDB61696	3.8363	1.9397	1.4189e-05
2-stearoyl-GPE (18:0)*	Lipid	Lysophospholipid	0	HMDB11129	5.1044	2.3517	2.7787e-05
1-palmitoyl-GPE (16:0)	Lipid	Lysophospholipid	0	HMDB11503	0.50584	-0.98326	9.7066e-05
2-palmitoleoyl-GPC (16:1)*	Lipid	Lysophospholipid	0	HMDB10383	0.49915	-1.0025	0.00014146
1-palmitoyl-GPI (16:0)	Lipid	Lysophospholipid	0	HMDB61695	2.9652	1.5681	0.00017512
1-linoleoyl-GPI (18:2)*	Lipid	Lysophospholipid	0	0	0.36948	-1.4364	0.00019783
1-oleoyl-GPS (18:1)	Lipid	Lysophospholipid	0	HMDB61694	0.51097	-0.96869	0.00025851
1-stearoyl-GPE (18:0)	Lipid	Lysophospholipid	0	HMDB11130	2.1374	1.0958	0.0066505
1-(1-enyl-oleoyl)-2-oleoyl-GPE (P-18:1/18:1)*	Lipid	Lysoplasmalogen	0	HMDB11441	0.10061	-3.3132	8.3494e-08
1-palmitoyl-2-docosahexaenoyl-GPC (16:0/22:6)	Lipid	Phosphatidylcholine (PC)	0	HMDB07991	70.851	6.1467	3.0713e-25
1-stearoyl-2-docosahexaenoyl-GPC (18:0/22:6)	Lipid	Phosphatidylcholine (PC)	0	HMDB08057	91.697	6.5188	3.2027e-21
1-oleoyl-2-docosahexaenoyl-GPC (18:1/22:6)*	Lipid	Phosphatidylcholine (PC)	0	HMDB08123	77.145	6.2695	3.3192e-21
12-dipalmitoleoyl-GPC (16:1/16:1)*	Lipid	Phosphatidylcholine (PC)	0	0	0.095328	-3.391	4.7825e-17
1-palmitoyl-2-dihomo-linolenoyl-GPC (16:0/20:3n3 or 6)*	Lipid	Phosphatidylcholine (PC)	0	0	5.1838	2.374	9.42e-13
1-stearoyl-2-arachidonoyl-GPC (18:0/20:4)	Lipid	Phosphatidylcholine (PC)	0	HMDB08048	5.8295	2.5434	2.4011e-10
1-palmitoleoyl-2-oleoyl-GPC (16:1/18:1)*	Lipid	Phosphatidylcholine (PC)	0	0	0.2939	-1.7666	3.2423e-07
1-palmitoyl-2-arachidonoyl-GPC (16:0/20:4n6)	Lipid	Phosphatidylcholine (PC)	0	HMDB07982	2.2189	1.1499	1.4347e-06
1-myristoyl-2-arachidonoyl-GPC (14:0/20:4)*	Lipid	Phosphatidylcholine (PC)	0	HMDB07883	0.43985	-1.1849	1.0933e-05
1-oleoyl-2-linoleoyl-GPC (18:1/18:2)*	Lipid	Phosphatidylcholine (PC)	0	0	0.38333	-1.3833	2.1637e-05
1-palmitoyl-2-palmitoleoyl-GPC (16:0/16:1)*	Lipid	Phosphatidylcholine (PC)	0	HMDB07969	0.52988	-0.91625	0.00017512
12-dipalmitoleoyl-GPE (16:1/16:1)*	Lipid	Phosphatidylethanolamine (PE)	0	HMDB05342	0.053147	-4.2339	1.3297e-16
1-stearoyl-2-docosahexaenoyl-GPE (18:0/22:6)*	Lipid	Phosphatidylethanolamine (PE)	0	HMDB05334	10.7	3.4195	2.7291e-10
1-stearoyl-2-arachidonoyl-GPE (18:0/20:4)	Lipid	Phosphatidylethanolamine (PE)	0	HMDB09003	7.2302	2.854	9.0722e-08
1-palmitoyl-2-docosahexaenoyl-GPE (16:0/22:6)*	Lipid	Phosphatidylethanolamine (PE)	0	HMDB05324	13.552	3.7604	1.107e-07
1-palmitoleoyl-2-oleoyl-GPE (16:1/18:1)*	Lipid	Phosphatidylethanolamine (PE)	0	0	0.1088	-3.2002	3.1188e-07
12-dioleoyl-GPE (18:1/18:1)	Lipid	Phosphatidylethanolamine (PE)	0	0	0.252	-1.9885	7.7232e-05
1-oleoyl-2-linoleoyl-GPE (18:1/18:2)*	Lipid	Phosphatidylethanolamine (PE)	0	HMDB05349	0.201	-2.3147	9.7066e-05
12-dipalmitoyl-GPE (16:0/16:0)*	Lipid	Phosphatidylethanolamine (PE)	0	HMDB08923	0.32545	-1.6195	0.00013467
1-palmitoyl-2-arachidonoyl-GPE (16:0/20:4)*	Lipid	Phosphatidylethanolamine (PE)	0	HMDB05323	5.9206	2.5657	0.00020039
1-oleoyl-2-docosahexaenoyl-GPE (18:1/22:6)*	Lipid	Phosphatidylethanolamine (PE)	0	0	18.075	4.1759	0.00034725
1-palmitoyl-2-oleoyl-GPE (16:0/18:1)	Lipid	Phosphatidylethanolamine (PE)	0	HMDB05320	0.32643	-1.6152	0.00036279
12-dilinoleoyl-GPE (18:2/18:2)*	Lipid	Phosphatidylethanolamine (PE)	0	HMDB09093	0.24511	-2.0285	0.0010096
1-palmitoyl-2-stearoyl-GPE (16:0/18:0)*	Lipid	Phosphatidylethanolamine (PE)	0	HMDB08925	0.5182	-0.94842	0.0021824
12-distearoyl-GPG (18:0/18:0)	Lipid	Phosphatidylglycerol (PG)	0	0	4.0198	2.0071	0.00012462
1-stearoyl-2-oleoyl-GPG (18:0/18:1)	Lipid	Phosphatidylglycerol (PG)	0	0	2.1499	1.1043	0.002228
1-palmitoyl-2-linolenoyl-GPG (16:0/18:3)*	Lipid	Phosphatidylglycerol (PG)	0	HMDB10576	0.45065	-1.1499	0.002614
1-palmitoleoyl-2-oleoyl-GPI (16:1/18:1)*	Lipid	Phosphatidylinositol (PI)	0	0	0.25402	-1.977	1.2133e-05
12-dioleoyl-GPI (18:1/18:1)	Lipid	Phosphatidylinositol (PI)	0	HMDB09837	0.42893	-1.2212	0.0013419
1-stearoyl-2-arachidonoyl-GPI (18:0/20:4)	Lipid	Phosphatidylinositol (PI)	0	HMDB09815	1.6846	0.75241	0.0019959
1-stearoyl-2-arachidonoyl-GPS (18:0/20:4)	Lipid	Phosphatidylserine (PS)	0	HMDB12383	34.674	5.1158	1.0688e-11
1-palmitoyl-2-oleoyl-GPS (16:0/18:1)	Lipid	Phosphatidylserine (PS)	C13880	HMDB12357	0.38882	-1.3628	0.00035668
phosphoethanolamine	Lipid	Phospholipid Metabolism	C00346	HMDB00224	0.0040858	-7.9352	6.9621e-24
cytidine-5'-diphosphoethanolamine	Lipid	Phospholipid Metabolism	C00570	HMDB01564	0.015222	-6.0377	8.772e-23
glycerophosphorylcholine (GPC)	Lipid	Phospholipid Metabolism	C00670	HMDB00086	7.71	2.9467	1.1502e-15
trimethylamine N-oxide	Lipid	Phospholipid Metabolism	C01104	HMDB00925	3.3514	1.7447	2.5461e-09
choline phosphate	Lipid	Phospholipid Metabolism	C00588	HMDB01565	3.3993	1.7652	2.955e-09
cytidine 5'-diphosphocholine	Lipid	Phospholipid Metabolism	C00307	HMDB01413	0.28776	-1.797	2.2533e-06
choline	Lipid	Phospholipid Metabolism	C00114	HMDB00097	0.59571	-0.74733	0.0001916
1-(1-enyl-palmitoyl)-2-arachidonoyl-GPC (P-16:0/20:4)*	Lipid	Plasmalogen	0	HMDB11220	17.8	4.1538	7.3557e-13
1-(1-enyl-palmitoyl)-2-oleoyl-GPE (P-16:0/18:1)*	Lipid	Plasmalogen	0	HMDB11342	0.14889	-2.7477	1.5758e-07
1-(1-enyl-palmitoyl)-2-linoleoyl-GPE (P-16:0/18:2)*	Lipid	Plasmalogen	0	HMDB11343	0.089896	-3.4756	1.2019e-06
1-(1-enyl-stearoyl)-2-oleoyl-GPE (P-18:0/18:1)	Lipid	Plasmalogen	0	HMDB11375	0.12878	-2.957	3.4412e-06
1-(1-enyl-stearoyl)-2-arachidonoyl-GPE (P-18:0/20:4)*	Lipid	Plasmalogen	0	HMDB05779	6.2285	2.6389	3.79e-06
1-(1-enyl-palmitoyl)-2-linoleoyl-GPC (P-16:0/18:2)*	Lipid	Plasmalogen	0	HMDB11211	8.8772	3.1501	5.4909e-06
1-(1-enyl-palmitoyl)-2-arachidonoyl-GPE (P-16:0/20:4)*	Lipid	Plasmalogen	0	HMDB11352	3.759	1.9103	2.4229e-05
1-(1-enyl-palmitoyl)-2-palmitoyl-GPC (P-16:0/16:0)*	Lipid	Plasmalogen	0	HMDB11206	4.2047	2.072	0.00057403
arachidonate (20:4n6)	Lipid	Polyunsaturated Fatty Acid (n3 and n6)	C00219	HMDB01043	4.2502	2.0875	0.00088913
glycochenodeoxycholate	Lipid	Primary Bile Acid Metabolism	C05466	HMDB00637	7.6389	2.9334	2.5779e-09
taurochenodeoxycholate	Lipid	Primary Bile Acid Metabolism	C05465	HMDB00951	8.6814	3.1179	1.1002e-08
sphingomyelin (d18:1/14:0 d16:1/16:0)*	Lipid	Sphingomyelins	0	HMDB12097	0.2238	-2.1597	1.6886e-16
sphingomyelin (d17:1/16:0 d18:1/15:0 d16:1/17:0)*	Lipid	Sphingomyelins	0	0	6.3329	2.6629	3.4022e-13
sphingomyelin (d18:2/14:0 d18:1/14:1)*	Lipid	Sphingomyelins	0	0	0.092992	-3.4267	6.5518e-12
sphingomyelin (d18:1/17:0 d17:1/18:0 d19:1/16:0)	Lipid	Sphingomyelins	0	0	8.5515	3.0962	6.6201e-06
tricosanoyl sphingomyelin (d18:1/23:0)*	Lipid	Sphingomyelins	0	HMDB12105	14.598	3.8677	1.2376e-05
sphingomyelin (d18:1/20:1 d18:2/20:0)*	Lipid	Sphingomyelins	0	0	0.29549	-1.7588	7.6218e-05
sphingomyelin (d18:2/23:0 d18:1/23:1 d17:1/24:1)*	Lipid	Sphingomyelins	0	0	13.932	3.8004	0.00017067
sphingomyelin (d18:1/22:1 d18:2/22:0 d16:1/24:1)*	Lipid	Sphingomyelins	0	HMDB12104	0.30501	-1.7131	0.00026917
sphingomyelin (d18:1/20:0 d16:1/22:0)*	Lipid	Sphingomyelins	0	HMDB12102	0.38485	-1.3776	0.0021824
palmitoyl sphingomyelin (d18:1/16:0)	Lipid	Sphingomyelins	0	0	0.57807	-0.79068	0.006517
allantoin	Nucleotide	Purine Metabolism, (Hypo)Xanthine/Inosine containing	C02350	HMDB00462	136.32	7.0908	6.1625e-29
xanthine	Nucleotide	Purine Metabolism, (Hypo)Xanthine/Inosine containing	C00385	HMDB00292	10.216	3.3528	1.1251e-10
urate	Nucleotide	Purine Metabolism, (Hypo)Xanthine/Inosine containing	C00366	HMDB00289	9.0649	3.1803	6.9022e-08
inosine	Nucleotide	Purine Metabolism, (Hypo)Xanthine/Inosine containing	C00294	HMDB00195	5.2154	2.3828	3.3655e-06
adenosine 5'-monophosphate (AMP)	Nucleotide	Purine Metabolism, Adenine containing	C00020	HMDB00045	0.30695	-1.7039	1.4294e-08
2'-deoxyadenosine 5'-diphosphate	Nucleotide	Purine Metabolism, Adenine containing	C00206	HMDB01508	0.39934	-1.3243	0.0013419
adenine	Nucleotide	Purine Metabolism, Adenine containing	C00147	HMDB00034	0.60232	-0.7314	0.0019061
2'-deoxyadenosine 5'-triphosphate	Nucleotide	Purine Metabolism, Adenine containing	C00131	HMDB01532	0.51436	-0.95914	0.0025336
adenosine	Nucleotide	Purine Metabolism, Adenine containing	C00212	HMDB00050	0.60958	-0.7141	0.0081636
guanosine 5'- monophosphate (5'-GMP)	Nucleotide	Purine Metabolism, Guanine containing	C00144	HMDB01397	0.53275	-0.90846	3.3498e-05
guanine	Nucleotide	Purine Metabolism, Guanine containing	C00242	HMDB00132	0.32764	-1.6098	0.0074397
7-methylguanine	Nucleotide	Purine Metabolism, Guanine containing	C02242	HMDB00897	0.58247	-0.77974	0.0076327
2'-deoxycytidine 5'-triphosphate	Nucleotide	Pyrimidine Metabolism, Cytidine containing	C00458	HMDB00998	0.52135	-0.93969	0.0031271
dihydroorotate	Nucleotide	Pyrimidine Metabolism, Orotate containing	C00337	HMDB03349	0.040901	-4.6117	1.5045e-18
N-carbamoylaspartate	Nucleotide	Pyrimidine Metabolism, Orotate containing	C00438	HMDB00828	0.017806	-5.8115	1.8022e-14
orotate	Nucleotide	Pyrimidine Metabolism, Orotate containing	C00295	HMDB00226	0.35159	-1.5081	5.3506e-09
3-aminoisobutyrate	Nucleotide	Pyrimidine Metabolism, Thymine containing	C05145	HMDB03911	14.172	3.825	3.0204e-06
thymidine	Nucleotide	Pyrimidine Metabolism, Thymine containing	C00214	HMDB00273	0.45558	-1.1342	0.0089839
beta-alanine	Nucleotide	Pyrimidine Metabolism, Uracil containing	C00099	HMDB00056	6.2828	2.6514	7.5241e-15
3-ureidopropionate	Nucleotide	Pyrimidine Metabolism, Uracil containing	C02642	HMDB00026	4.6166	2.2068	3.3368e-08
pseudouridine	Nucleotide	Pyrimidine Metabolism, Uracil containing	C02067	HMDB00767	5.8204	2.5411	0.00024369
phenylacetylglycine	Peptide	Acetylated Peptides	C05598	HMDB00821	4.6362	2.2129	3.9363e-10
glycylvaline	Peptide	Dipeptide	0	HMDB28854	0.47672	-1.0688	0.00041606
gamma-glutamylvaline	Peptide	Gamma-glutamyl Amino Acid	0	HMDB11172	0.012223	-6.3543	1.1309e-27
gamma-glutamylglycine	Peptide	Gamma-glutamyl Amino Acid	0	HMDB11667	0.021833	-5.5174	5.6519e-23
gamma-glutamylthreonine	Peptide	Gamma-glutamyl Amino Acid	0	HMDB29159	0.012003	-6.3804	7.7525e-23
gamma-glutamylleucine	Peptide	Gamma-glutamyl Amino Acid	0	HMDB11171	0.031829	-4.9735	1.1161e-16
gamma-glutamylisoleucine*	Peptide	Gamma-glutamyl Amino Acid	0	HMDB11170	0.23988	-2.0596	1.1026e-12
gamma-glutamylcysteine	Peptide	Gamma-glutamyl Amino Acid	C00669	HMDB01049	5.6146	2.4892	0.00029176
hippurate	Xenobiotics	Benzoate Metabolism	C01586	HMDB00714	5.5453	2.4713	3.74e-19
p-cresol sulfate	Xenobiotics	Benzoate Metabolism	0	HMDB11635	10.321	3.3675	1.4722e-16
4-acetamidobenzoate	Xenobiotics	Chemical	D03836	0	4.7964	2.262	1.1482e-17
thioproline	Xenobiotics	Chemical	0	0	14.475	3.8555	9.5891e-12
HEPES	Xenobiotics	Chemical	0	0	0.56594	-0.82129	0.00015655
O-sulfo-L-tyrosine	Xenobiotics	Chemical	0	0	2.8387	1.5052	0.00064209
penicillin G	Xenobiotics	Drug - Antibiotic	C05551	HMDB15186	10.17	3.3463	2.3345e-09
homostachydrine*	Xenobiotics	Food Component/Plant	C08283	HMDB33433	21.502	4.4264	2.3717e-20
stachydrine	Xenobiotics	Food Component/Plant	C10172	HMDB04827	4.369	2.1273	1.8408e-12
erythritol	Xenobiotics	Food Component/Plant	C00503	HMDB02994	6.0582	2.5989	2.0084e-06
ergothioneine	Xenobiotics	Food Component/Plant	C05570	HMDB03045	42.723	5.4169	0.00041666
